# Supplementary material for: Molecular basis for bacterial N-glycosylation by a soluble HMW1C-like N-glycosyltransferase
Source: Nat Commun. 2023 Sep 18;14:5785. doi: 10.1038/s41467-023-41238-1 (PMC10507012; doi:10.1038/s41467-023-41238-1)
Supplement: Supplementary file 4 — Source Data [file 41467_2023_41238_MOESM4_ESM.xlsx]

## Sheet: Figure 1b
	Figure 1b
	Raw data
	Concentration (µM)	UDP-Glc		AaNGT vs FGNWTT
	0	0	0	0	0
	5	0.00450708	0.0062293	0.00424083	0.00644791
	10	0.02022153	0.02357511	0.01610361	0.02042506
	25	0.05931789	0.06542896	0.0460209	0.0401808
	100	0.2329919	0.1889466	0.1315525	0.1373964
	250	0.2322432	0.1913859	0.1612405	0.1760221
	500	0.2484126	0.2452551	0.203698	0.2082906
	1000	0.2245543	0.2305733	0.1864118	0.1969512

## Sheet: Figure 1c
	Figure 1c
	Raw data
	UDP-Glc	UDP-Gal	UDP-5S-Glc	UDP-2F-Glc
Initial velocity	0.2284126	0.02329308	0	0
	0.2252551	0.02239082	0	0

## Sheet: Figure 1d
	Figure 1d
		UDP
	time (min)	DP (µcal/s)
	0.0833333	0.0048
	0.1	0.00413
	0.116667	0.00328
	0.133333	0.00299
	0.15	0.00356
	0.166667	0.0037
	0.183333	0.00347
	0.2	0.00387
	0.216667	0.00335
	0.233333	0.00208
	0.25	0.00143
	0.266667	0.0029
	0.283333	0.00536
	0.3	0.00737
	0.316667	0.0089
	0.333333	0.01073
	0.35	0.01142
	0.366667	0.0088
	0.383333	0.007
	0.4	0.00468
	0.416667	0.00292
	0.433333	0.000819965
	0.45	-0.0000141833
	0.466667	-0.000478332
	0.483333	0.00089752
	0.5	0.00196
	0.516667	0.00364
	0.533333	0.00559
	0.55	0.00784
	0.566667	0.00955
	0.583333	0.0093
	0.6	0.00808
	0.616667	0.0067
	0.633333	0.00463
	0.65	0.00361
	0.666667	0.00303
	0.683333	0.00091774
	0.7	-0.000506408
	0.716667	-0.00181
	0.733333	-0.00447
	0.75	-0.0064
	0.766667	-0.00602
	0.783333	-0.00543
	0.8	-0.00498
	0.816667	-0.00481
	0.833333	-0.0045
	0.85	-0.00443
	0.866667	-0.00472
	0.883333	-0.00368
	0.9	-0.00307
	0.916667	-0.00371
	0.933333	-0.00388
	0.95	-0.00428
	0.966667	-0.00424
	0.983333	-0.00323
	1	-0.000559965
	1.01667	0.0000625738
	1.03333	-0.01893
	1.05	-0.10165
	1.06667	-0.24172
	1.08333	-0.42397
	1.1	-0.61728
	1.11667	-0.75404
	1.13333	-0.7873
	1.15	-0.73396
	1.16667	-0.61955
	1.18333	-0.4802
	1.2	-0.3698
	1.21667	-0.29499
	1.23333	-0.24618
	1.25	-0.21638
	1.26667	-0.20031
	1.28333	-0.1945
	1.3	-0.19521
	1.31667	-0.20068
	1.33333	-0.20656
	1.35	-0.20887
	1.36667	-0.20458
	1.38333	-0.19574
	1.4	-0.1812
	1.41667	-0.16286
	1.43333	-0.14415
	1.45	-0.12798
	1.46667	-0.11302
	1.48333	-0.1006
	1.5	-0.08976
	1.51667	-0.07943
	1.53333	-0.06875
	1.55	-0.0585
	1.56667	-0.04875
	1.58333	-0.04134
	1.6	-0.03565
	1.61667	-0.03169
	1.63333	-0.02842
	1.65	-0.02596
	1.66667	-0.02327
	1.68333	-0.01992
	1.7	-0.01633
	1.71667	-0.01539
	1.73333	-0.01427
	1.75	-0.01305
	1.76667	-0.01231
	1.78333	-0.01209
	1.8	-0.00867
	1.81667	-0.0061
	1.83333	-0.00425
	1.85	-0.00393
	1.86667	-0.00281
	1.88333	-0.00267
	1.9	-0.00276
	1.91667	-0.00209
	1.93333	-0.0000282188
	1.95	0.00308
	1.96667	0.0053
	1.98333	0.00673
	2	0.00643
	2.01667	0.0061
	2.03333	0.00369
	2.05	0.00163
	2.06667	-0.0000477447
	2.08333	-0.000905185
	2.1	-0.00263
	2.11667	-0.00297
	2.13333	-0.00229
	2.15	-0.00153
	2.16667	-0.000442389
	2.18333	0.00046017
	2.2	-0.000417271
	2.21667	-0.00275
	2.23333	-0.00478
	2.25	-0.00505
	2.26667	-0.00544
	2.28333	-0.00496
	2.3	-0.00451
	2.31667	-0.00333
	2.33333	-0.00361
	2.35	-0.00269
	2.36667	-0.00282
	2.38333	-0.00336
	2.4	-0.00421
	2.41667	-0.00474
	2.43333	-0.00636
	2.45	-0.00786
	2.46667	-0.00771
	2.48333	-0.00683
	2.5	-0.00657
	2.51667	-0.00601
	2.53333	-0.00546
	2.55	-0.00649
	2.56667	-0.00774
	2.58333	-0.00913
	2.6	-0.00991
	2.61667	-0.00876
	2.63333	-0.00619
	2.65	-0.00432
	2.66667	-0.00275
	2.68333	-0.00183
	2.7	-0.00246
	2.71667	-0.00244
	2.73333	-0.00214
	2.75	-0.00154
	2.76667	0.00057045
	2.78333	0.00235
	2.8	0.00252
	2.81667	0.00309
	2.83333	0.00521
	2.85	0.00602
	2.86667	0.00629
	2.88333	0.00728
	2.9	0.00658
	2.91667	0.00568
	2.93333	0.00472
	2.95	0.0034
	2.96667	0.00234
	2.98333	0.00184
	3	0.000385354
	3.01667	-0.000897645
	3.03333	-0.00082255
	3.05	-0.0012
	3.06667	-0.000702362
	3.08333	-0.000397268
	3.1	-0.000882174
	3.11667	-0.0017
	3.13333	-0.00274
	3.15	-0.00528
	3.16667	-0.00755
	3.18333	-0.00758
	3.2	-0.00658
	3.21667	-0.00579
	3.23333	-0.00408
	3.25	-0.00289
	3.26667	-0.00322
	3.28333	-0.00354
	3.3	-0.00307
	3.31667	-0.00203
	3.33333	-0.0000258769
	3.35	0.000964246
	3.36667	0.000274369
	3.38333	-0.000475508
	3.4	-0.00122
	3.41667	-0.00306
	3.43333	-0.00428
	3.45	-0.00442
	3.46667	-0.0047
	3.48333	-0.00696
	3.5	-0.00919
	3.51667	-0.0108
	3.53333	-0.02464
	3.55	-0.09567
	3.56667	-0.21995
	3.58333	-0.3845
	3.6	-0.56603
	3.61667	-0.70401
	3.63333	-0.74568
	3.65	-0.70371
	3.66667	-0.60309
	3.68333	-0.47441
	3.7	-0.36795
	3.71667	-0.29449
	3.73333	-0.24613
	3.75	-0.215
	3.76667	-0.19546
	3.78333	-0.18738
	3.8	-0.18724
	3.81667	-0.19199
	3.83333	-0.19788
	3.85	-0.20073
	3.86667	-0.19942
	3.88333	-0.19288
	3.9	-0.18301
	3.91667	-0.17086
	3.93333	-0.15789
	3.95	-0.14326
	3.96667	-0.13014
	3.98333	-0.11698
	4	-0.10419
	4.01667	-0.09239
	4.03333	-0.08185
	4.05	-0.07263
	4.06667	-0.06506
	4.08333	-0.05706
	4.1	-0.05141
	4.11667	-0.04641
	4.13333	-0.04213
	4.15	-0.03758
	4.16667	-0.03437
	4.18333	-0.03113
	4.2	-0.02862
	4.21667	-0.02536
	4.23333	-0.02298
	4.25	-0.02006
	4.26667	-0.01636
	4.28333	-0.01468
	4.3	-0.01356
	4.31667	-0.01142
	4.33333	-0.01037
	4.35	-0.00898
	4.36667	-0.00668
	4.38333	-0.00488
	4.4	-0.00508
	4.41667	-0.00519
	4.43333	-0.00561
	4.45	-0.00522
	4.46667	-0.00434
	4.48333	-0.00289
	4.5	-0.00206
	4.51667	-0.00217
	4.53333	-0.0029
	4.55	-0.00114
	4.56667	-0.000211453
	4.58333	0.00192
	4.6	0.00365
	4.61667	0.00446
	4.63333	0.00277
	4.65	0.00214
	4.66667	0.00075459
	4.68333	-0.00142
	4.7	-0.0034
	4.71667	-0.00551
	4.73333	-0.0077
	4.75	-0.00875
	4.76667	-0.00878
	4.78333	-0.00705
	4.8	-0.00518
	4.81667	-0.00321
	4.83333	-0.00351
	4.85	-0.00273
	4.86667	-0.00349
	4.88333	-0.00385
	4.9	-0.00423
	4.91667	-0.00257
	4.93333	-0.00283
	4.95	-0.00263
	4.96667	-0.00296
	4.98333	-0.0024
	5	-0.00357
	5.01667	-0.00265
	5.03333	-0.00108
	5.05	0.0000127045
	5.06667	0.00112
	5.08333	0.00245
	5.1	0.00135
	5.11667	-0.000158527
	5.13333	-0.00188
	5.15	-0.004
	5.16667	-0.00429
	5.18333	-0.00168
	5.2	0.000817434
	5.21667	0.00309
	5.23333	0.00376
	5.25	0.00433
	5.26667	0.005
	5.28333	0.0056
	5.3	0.00729
	5.31667	0.00972
	5.33333	0.01081
	5.35	0.01002
	5.36667	0.00791
	5.38333	0.00523
	5.4	0.00449
	5.41667	0.00307
	5.43333	0.00254
	5.45	0.00227
	5.46667	0.00126
	5.48333	-0.00133
	5.5	-0.00231
	5.51667	-0.00347
	5.53333	-0.00253
	5.55	-0.000441945
	5.56667	0.00186
	5.58333	0.0016
	5.6	0.000193719
	5.61667	-0.00183
	5.63333	-0.00396
	5.65	-0.00615
	5.66667	-0.00813
	5.68333	-0.00824
	5.7	-0.0082
	5.71667	-0.00793
	5.73333	-0.00763
	5.75	-0.00242
	5.76667	0.00155
	5.78333	0.00499
	5.8	0.00751
	5.81667	0.00847
	5.83333	0.00586
	5.85	0.0033
	5.86667	0.000561709
	5.88333	-0.000716678
	5.9	-0.00151
	5.91667	-0.0022
	5.93333	-0.00149
	5.95	0.000571787
	5.96667	-0.000803127
	5.98333	-0.00201
	6	-0.00387
	6.01667	-0.00699
	6.03333	-0.01703
	6.05	-0.06988
	6.06667	-0.17606
	6.08333	-0.32142
	6.1	-0.48983
	6.11667	-0.63263
	6.13333	-0.69347
	6.15	-0.67111
	6.16667	-0.59035
	6.18333	-0.47396
	6.2	-0.36745
	6.21667	-0.29056
	6.23333	-0.23723
	6.25	-0.20131
	6.26667	-0.17993
	6.28333	-0.17065
	6.3	-0.16964
	6.31667	-0.17598
	6.33333	-0.18153
	6.35	-0.18461
	6.36667	-0.1838
	6.38333	-0.17881
	6.4	-0.17001
	6.41667	-0.1597
	6.43333	-0.14731
	6.45	-0.13257
	6.46667	-0.11833
	6.48333	-0.10457
	6.5	-0.09348
	6.51667	-0.08275
	6.53333	-0.07474
	6.55	-0.06855
	6.56667	-0.06398
	6.58333	-0.05748
	6.6	-0.05218
	6.61667	-0.04664
	6.63333	-0.0408
	6.65	-0.03467
	6.66667	-0.03105
	6.68333	-0.0259
	6.7	-0.02162
	6.71667	-0.01838
	6.73333	-0.01577
	6.75	-0.0131
	6.76667	-0.01419
	6.78333	-0.0146
	6.8	-0.01302
	6.81667	-0.01123
	6.83333	-0.00833
	6.85	-0.00422
	6.86667	-0.000216837
	6.88333	0.00064478
	6.9	0.000446396
	6.91667	-0.000241988
	6.93333	-0.000840372
	6.95	-0.00233
	6.96667	-0.00328
	6.98333	-0.00186
	7	-0.00176
	7.01667	-0.00198
	7.03333	-0.00307
	7.05	-0.00348
	7.06667	-0.00552
	7.08333	-0.0064
	7.1	-0.00567
	7.11667	-0.00479
	7.13333	-0.00331
	7.15	-0.00148
	7.16667	0.000398376
	7.18333	0.000134028
	7.2	0.00053968
	7.21667	0.000955332
	7.23333	0.00264
	7.25	0.00354
	7.26667	0.00413
	7.28333	0.00272
	7.3	0.000613593
	7.31667	-0.0018
	7.33333	-0.00507
	7.35	-0.00764
	7.36667	-0.00742
	7.38333	-0.00538
	7.4	-0.00311
	7.41667	0.000195901
	7.43333	0.00191
	7.45	0.00156
	7.46667	-0.0000333995
	7.48333	-0.00221
	7.5	-0.00393
	7.51667	-0.00508
	7.53333	-0.00381
	7.55	-0.00259
	7.56667	-0.00188
	7.58333	-0.0015
	7.6	-0.000798201
	7.61667	-0.000461302
	7.63333	-0.000584402
	7.65	-0.000807502
	7.66667	-0.000700602
	7.68333	0.000531224
	7.7	0.000555298
	7.71667	0.000449372
	7.73333	0.00126
	7.75	0.00201
	7.76667	0.00159
	7.78333	0.00134
	7.8	0.00172
	7.81667	0.000853814
	7.83333	-0.000502112
	7.85	-0.00214
	7.86667	-0.00312
	7.88333	-0.00413
	7.9	-0.00442
	7.91667	-0.00386
	7.93333	-0.00256
	7.95	-0.00295
	7.96667	-0.00461
	7.98333	-0.00719
	8	-0.00864
	8.01667	-0.00724
	8.03333	-0.00532
	8.05	-0.00205
	8.06667	0.00223
	8.08333	0.00553
	8.1	0.00617
	8.11667	0.00719
	8.13333	0.00743
	8.15	0.00625
	8.16667	0.00431
	8.18333	0.00235
	8.2	0.00153
	8.21667	0.00156
	8.23333	0.00342
	8.25	0.00456
	8.26667	0.00552
	8.28333	0.0046
	8.3	0.00296
	8.31667	0.000447246
	8.33333	-0.000792886
	8.35	-0.000713018
	8.36667	0.00022685
	8.38333	0.000706718
	8.4	0.000716585
	8.41667	0.000426453
	8.43333	-0.000403679
	8.45	-0.00153
	8.46667	-0.000743943
	8.48333	-0.0000240752
	8.5	-0.00119
	8.51667	-0.00258
	8.53333	-0.00684
	8.55	-0.04912
	8.56667	-0.14119
	8.58333	-0.27032
	8.6	-0.4233
	8.61667	-0.56039
	8.63333	-0.6267
	8.65	-0.61549
	8.66667	-0.54777
	8.68333	-0.44399
	8.7	-0.3441
	8.71667	-0.27259
	8.73333	-0.22423
	8.75	-0.19133
	8.76667	-0.17149
	8.78333	-0.16261
	8.8	-0.16081
	8.81667	-0.16286
	8.83333	-0.16814
	8.85	-0.17206
	8.86667	-0.17166
	8.88333	-0.16762
	8.9	-0.16112
	8.91667	-0.15171
	8.93333	-0.14051
	8.95	-0.12951
	8.96667	-0.11764
	8.98333	-0.1063
	9	-0.09507
	9.01667	-0.08597
	9.03333	-0.0754
	9.05	-0.0666
	9.06667	-0.06046
	9.08333	-0.05486
	9.1	-0.048
	9.11667	-0.0431
	9.13333	-0.03814
	9.15	-0.03161
	9.16667	-0.0268
	9.18333	-0.02419
	9.2	-0.02219
	9.21667	-0.01915
	9.23333	-0.01566
	9.25	-0.01142
	9.26667	-0.00561
	9.28333	-0.00343
	9.3	-0.00381
	9.31667	-0.00499
	9.33333	-0.00562
	9.35	-0.00626
	9.36667	-0.00551
	9.38333	-0.00481
	9.4	-0.00426
	9.41667	-0.00318
	9.43333	-0.00225
	9.45	-0.000726366
	9.46667	-0.000547356
	9.48333	-0.00188
	9.5	-0.00312
	9.51667	-0.00582
	9.53333	-0.00739
	9.55	-0.00703
	9.56667	-0.0056
	9.58333	-0.0054
	9.6	-0.00473
	9.61667	-0.00372
	9.63333	-0.00229
	9.65	-0.00178
	9.66667	-0.00214
	9.68333	-0.00178
	9.7	-0.00221
	9.71667	-0.00349
	9.73333	-0.0024
	9.75	-0.00104
	9.76667	-0.000216402
	9.78333	0.00163
	9.8	0.00341
	9.81667	0.00407
	9.83333	0.00521
	9.85	0.00634
	9.86667	0.00466
	9.88333	0.00303
	9.9	0.00131
	9.91667	-0.000432813
	9.93333	-0.00283
	9.95	-0.00313
	9.96667	-0.00326
	9.98333	-0.00265
	10	-0.00255
	10.0167	-0.00175
	10.0333	-0.000500645
	10.05	-0.00164
	10.0667	-0.00294
	10.0833	-0.00361
	10.1	-0.00342
	10.1167	-0.00403
	10.1333	-0.00191
	10.15	0.000534985
	10.1667	0.00219
	10.1833	0.0021
	10.2	0.00182
	10.2167	0.00248
	10.2333	0.00191
	10.25	0.00203
	10.2667	0.00235
	10.2833	0.0027
	10.3	0.00133
	10.3167	0.000209545
	10.3333	-0.00051415
	10.35	-0.000957845
	10.3667	-0.00122
	10.3833	-0.00163
	10.4	-0.00179
	10.4167	-0.00411
	10.4333	-0.00516
	10.45	-0.00576
	10.4667	-0.00455
	10.4833	-0.00344
	10.5	-0.000881099
	10.5167	0.000605206
	10.5333	0.00218
	10.55	0.00286
	10.5667	0.0048
	10.5833	0.00728
	10.6	0.00881
	10.6167	0.00944
	10.6333	0.00812
	10.65	0.00543
	10.6667	0.00266
	10.6833	0.00107
	10.7	-0.000870062
	10.7167	-0.00149
	10.7333	-0.00331
	10.75	-0.00499
	10.7667	-0.00669
	10.7833	-0.00708
	10.8	-0.00749
	10.8167	-0.00879
	10.8333	-0.00965
	10.85	-0.00904
	10.8667	-0.00762
	10.8833	-0.00629
	10.9	-0.00247
	10.9167	-0.000912108
	10.9333	-0.000312433
	10.95	-0.000682758
	10.9667	-0.00132
	10.9833	-0.0016
	11	0.000856266
	11.0167	0.00232
	11.0333	-0.00236
	11.05	-0.04187
	11.0667	-0.12781
	11.0833	-0.25008
	11.1	-0.39328
	11.1167	-0.51875
	11.1333	-0.58028
	11.15	-0.57129
	11.1667	-0.51002
	11.1833	-0.41559
	11.2	-0.32525
	11.2167	-0.25744
	11.2333	-0.20964
	11.25	-0.17584
	11.2667	-0.15491
	11.2833	-0.1455
	11.3	-0.14456
	11.3167	-0.15
	11.3333	-0.15952
	11.35	-0.16702
	11.3667	-0.17034
	11.3833	-0.16902
	11.4	-0.16284
	11.4167	-0.15194
	11.4333	-0.13952
	11.45	-0.12527
	11.4667	-0.11159
	11.4833	-0.09928
	11.5	-0.08879
	11.5167	-0.08018
	11.5333	-0.07203
	11.55	-0.06414
	11.5667	-0.0568
	11.5833	-0.05162
	11.6	-0.04707
	11.6167	-0.04286
	11.6333	-0.03893
	11.65	-0.0363
	11.6667	-0.03236
	11.6833	-0.02652
	11.7	-0.02178
	11.7167	-0.01862
	11.7333	-0.01577
	11.75	-0.01369
	11.7667	-0.01395
	11.7833	-0.0153
	11.8	-0.01475
	11.8167	-0.01352
	11.8333	-0.01229
	11.85	-0.00961
	11.8667	-0.00662
	11.8833	-0.00493
	11.9	-0.00419
	11.9167	-0.0024
	11.9333	-0.00192
	11.95	-0.00192
	11.9667	-0.00202
	11.9833	-0.00189
	12	-0.00375
	12.0167	-0.00498
	12.0333	-0.00393
	12.05	-0.00349
	12.0667	-0.00415
	12.0833	-0.00311
	12.1	-0.00212
	12.1167	-0.00225
	12.1333	-0.00186
	12.15	-0.000393572
	12.1667	0.0000680731
	12.1833	-0.000440282
	12.2	-0.000808636
	12.2167	0.000273009
	12.2333	0.00177
	12.25	0.00284
	12.2667	0.00465
	12.2833	0.00496
	12.3	0.00423
	12.3167	0.00409
	12.3333	0.00296
	12.35	0.00173
	12.3667	0.00116
	12.3833	-0.0000762848
	12.4	-0.00206
	12.4167	-0.00238
	12.4333	-0.00204
	12.45	-0.00128
	12.4667	-0.00066929
	12.4833	0.0000541093
	12.5	0.000527508
	12.5167	0.000630907
	12.5333	-0.000315694
	12.55	-0.000882295
	12.5667	-0.000498896
	12.5833	-0.000545497
	12.6	-0.00117
	12.6167	0.00141
	12.6333	0.00407
	12.65	0.00477
	12.6667	0.00685
	12.6833	0.00791
	12.7	0.00693
	12.7167	0.00564
	12.7333	0.00483
	12.75	0.00461
	12.7667	0.007
	12.7833	0.00764
	12.8	0.00917
	12.8167	0.01047
	12.8333	0.00881
	12.85	0.00525
	12.8667	0.00324
	12.8833	0.000243099
	12.9	-0.00215
	12.9167	-0.00447
	12.9333	-0.00515
	12.95	-0.00546
	12.9667	-0.00569
	12.9833	-0.00589
	13	-0.00541
	13.0167	-0.00408
	13.0333	-0.00287
	13.05	-0.000512693
	13.0667	0.000434588
	13.0833	0.000911868
	13.1	-0.0000808508
	13.1167	-0.00030357
	13.1333	-0.000596289
	13.15	-0.000749008
	13.1667	0.00112
	13.1833	0.00395
	13.2	0.00592
	13.2167	0.00572
	13.2333	0.00567
	13.25	0.00587
	13.2667	0.00502
	13.2833	0.00381
	13.3	0.00372
	13.3167	0.00388
	13.3333	0.00271
	13.35	0.00258
	13.3667	0.00227
	13.3833	0.00121
	13.4	0.00223
	13.4167	0.0019
	13.4333	0.000885123
	13.45	-0.00106
	13.4667	-0.00071311
	13.4833	-0.000992226
	13.5	-0.0000413429
	13.5167	0.00038675
	13.5333	-0.000758087
	13.55	-0.03285
	13.5667	-0.10705
	13.5833	-0.21554
	13.6	-0.34342
	13.6167	-0.46124
	13.6333	-0.52107
	13.65	-0.51622
	13.6667	-0.46127
	13.6833	-0.37745
	13.7	-0.29259
	13.7167	-0.22929
	13.7333	-0.18496
	13.75	-0.15371
	13.7667	-0.13173
	13.7833	-0.12067
	13.8	-0.11904
	13.8167	-0.12313
	13.8333	-0.13132
	13.85	-0.13941
	13.8667	-0.14469
	13.8833	-0.14636
	13.9	-0.14538
	13.9167	-0.13998
	13.9333	-0.13248
	13.95	-0.12262
	13.9667	-0.1091
	13.9833	-0.09368
	14	-0.08021
	14.0167	-0.06859
	14.0333	-0.05888
	14.05	-0.05262
	14.0667	-0.0476
	14.0833	-0.04212
	14.1	-0.03744
	14.1167	-0.03281
	14.1333	-0.02834
	14.15	-0.02408
	14.1667	-0.02115
	14.1833	-0.0169
	14.2	-0.01521
	14.2167	-0.01477
	14.2333	-0.01579
	14.25	-0.01633
	14.2667	-0.01807
	14.2833	-0.01661
	14.3	-0.01521
	14.3167	-0.01177
	14.3333	-0.0086
	14.35	-0.00695
	14.3667	-0.00714
	14.3833	-0.00593
	14.4	-0.00556
	14.4167	-0.00536
	14.4333	-0.00509
	14.45	-0.00289
	14.4667	-0.00176
	14.4833	-0.00103
	14.5	-0.000076826
	14.5167	0.00311
	14.5333	0.00378
	14.55	0.00428
	14.5667	0.00459
	14.5833	0.00382
	14.6	0.00212
	14.6167	0.00149
	14.6333	0.00169
	14.65	0.000560348
	14.6667	0.000452257
	14.6833	0.00101
	14.7	0.0026
	14.7167	0.00385
	14.7333	0.00452
	14.75	0.00393
	14.7667	0.00254
	14.7833	0.000562001
	14.8	-0.00236
	14.8167	-0.00279
	14.8333	-0.00219
	14.85	-0.00162
	14.8667	-0.00142
	14.8833	0.000435147
	14.9	0.00119
	14.9167	0.00193
	14.9333	0.00195
	14.95	0.00222
	14.9667	0.00228
	14.9833	0.000978421
	15	0.000188715
	15.0167	0.0000990092
	15.0333	-0.000620697
	15.05	-0.00187
	15.0667	-0.00166
	15.0833	-0.00245
	15.1	-0.00333
	15.1167	-0.00331
	15.1333	-0.00268
	15.15	-0.00248
	15.1667	-0.00111
	15.1833	0.000311952
	15.2	0.000792247
	15.2167	-0.000597459
	15.2333	-0.000477165
	15.25	-0.00219
	15.2667	-0.00287
	15.2833	-0.00405
	15.3	-0.00387
	15.3167	-0.00393
	15.3333	-0.0031
	15.35	-0.00277
	15.3667	-0.00142
	15.3833	0.000160346
	15.4	0.00133
	15.4167	0.00166
	15.4333	0.00126
	15.45	0.000791612
	15.4667	-0.00192
	15.4833	-0.00443
	15.5	-0.00559
	15.5167	-0.00556
	15.5333	-0.00516
	15.55	-0.00306
	15.5667	-0.00239
	15.5833	-0.00215
	15.6	-0.00266
	15.6167	-0.00437
	15.6333	-0.00523
	15.65	-0.00336
	15.6667	-0.00269
	15.6833	-0.00161
	15.7	0.00010958
	15.7167	0.000974707
	15.7333	-0.000360165
	15.75	-0.00135
	15.7667	-0.00209
	15.7833	-0.00281
	15.8	-0.00338
	15.8167	-0.00418
	15.8333	-0.00412
	15.85	-0.00493
	15.8667	-0.00479
	15.8833	-0.00351
	15.9	-0.00143
	15.9167	0.000816458
	15.9333	0.00348
	15.95	0.00514
	15.9667	0.00479
	15.9833	0.00236
	16	-0.000591916
	16.0167	-0.00294
	16.0333	-0.00555
	16.05	-0.02577
	16.0667	-0.08388
	16.0833	-0.17443
	16.1	-0.2888
	16.1167	-0.40438
	16.1333	-0.47745
	16.15	-0.48828
	16.1667	-0.45055
	16.1833	-0.37828
	16.2	-0.29598
	16.2167	-0.23138
	16.2333	-0.1841
	16.25	-0.14841
	16.2667	-0.12352
	16.2833	-0.10933
	16.3	-0.10419
	16.3167	-0.10727
	16.3333	-0.11624
	16.35	-0.12753
	16.3667	-0.13525
	16.3833	-0.13853
	16.4	-0.1364
	16.4167	-0.13146
	16.4333	-0.12279
	16.45	-0.11434
	16.4667	-0.10613
	16.4833	-0.09844
	16.5	-0.08955
	16.5167	-0.08098
	16.5333	-0.07187
	16.55	-0.06334
	16.5667	-0.05564
	16.5833	-0.04941
	16.6	-0.04367
	16.6167	-0.03879
	16.6333	-0.0339
	16.65	-0.02905
	16.6667	-0.02548
	16.6833	-0.0246
	16.7	-0.02431
	16.7167	-0.02442
	16.7333	-0.02461
	16.75	-0.02389
	16.7667	-0.02154
	16.7833	-0.01935
	16.8	-0.0175
	16.8167	-0.01705
	16.8333	-0.01466
	16.85	-0.01302
	16.8667	-0.0111
	16.8833	-0.01062
	16.9	-0.01013
	16.9167	-0.01018
	16.9333	-0.0106
	16.95	-0.01125
	16.9667	-0.00992
	16.9833	-0.00794
	17	-0.0075
	17.0167	-0.00582
	17.0333	-0.00351
	17.05	-0.00235
	17.0667	-0.000900245
	17.0833	0.000218182
	17.1	0.00107
	17.1167	-0.000194963
	17.1333	-0.000846535
	17.15	-0.00207
	17.1667	-0.0028
	17.1833	-0.00403
	17.2	-0.00432
	17.2167	-0.00311
	17.2333	-0.00192
	17.25	-0.00244
	17.2667	-0.00277
	17.2833	-0.00206
	17.3	-0.00258
	17.3167	-0.00338
	17.3333	-0.00218
	17.35	0.00101
	17.3667	0.00269
	17.3833	0.00334
	17.4	0.00394
	17.4167	0.00408
	17.4333	0.00249
	17.45	0.00202
	17.4667	0.000729911
	17.4833	-0.000842535
	17.5	-0.00358
	17.5167	-0.00618
	17.5333	-0.00849
	17.55	-0.00809
	17.5667	-0.00631
	17.5833	-0.0019
	17.6	0.00178
	17.6167	0.00396
	17.6333	0.00303
	17.65	0.00143
	17.6667	-0.000945471
	17.6833	-0.0029
	17.7	-0.00427
	17.7167	-0.00308
	17.7333	-0.000643768
	17.75	0.000986658
	17.7667	0.00303
	17.7833	0.00545
	17.8	0.00692
	17.8167	0.00757
	17.8333	0.00807
	17.85	0.00674
	17.8667	0.00579
	17.8833	0.00529
	17.9	0.00426
	17.9167	0.00328
	17.9333	0.00388
	17.95	0.00424
	17.9667	0.00325
	17.9833	0.00248
	18	0.00226
	18.0167	0.00197
	18.0333	0.00178
	18.05	0.00227
	18.0667	0.00209
	18.0833	0.00208
	18.1	0.00281
	18.1167	0.00245
	18.1333	0.00164
	18.15	0.000500211
	18.1667	-0.000616243
	18.1833	-0.0017
	18.2	-0.00332
	18.2167	-0.00425
	18.2333	-0.00508
	18.25	-0.00642
	18.2667	-0.0075
	18.2833	-0.00755
	18.3	-0.00708
	18.3167	-0.00569
	18.3333	-0.00453
	18.35	-0.00463
	18.3667	-0.00519
	18.3833	-0.00532
	18.4	-0.00617
	18.4167	-0.00658
	18.4333	-0.00448
	18.45	-0.00229
	18.4667	-0.00142
	18.4833	-0.000169109
	18.5	0.00138
	18.5167	0.000439701
	18.5333	-0.00152
	18.55	-0.02135
	18.5667	-0.07551
	18.5833	-0.15864
	18.6	-0.26038
	18.6167	-0.35913
	18.6333	-0.41975
	18.65	-0.42813
	18.6667	-0.39284
	18.6833	-0.32834
	18.7	-0.2594
	18.7167	-0.20548
	18.7333	-0.16277
	18.75	-0.13193
	18.7667	-0.11172
	18.7833	-0.09896
	18.8	-0.09284
	18.8167	-0.09493
	18.8333	-0.10298
	18.85	-0.11239
	18.8667	-0.12038
	18.8833	-0.12609
	18.9	-0.1278
	18.9167	-0.1256
	18.9333	-0.11912
	18.95	-0.11087
	18.9667	-0.10032
	18.9833	-0.08954
	19	-0.07845
	19.0167	-0.06865
	19.0333	-0.05945
	19.05	-0.05221
	19.0667	-0.04663
	19.0833	-0.04198
	19.1	-0.0398
	19.1167	-0.03765
	19.1333	-0.03592
	19.15	-0.03465
	19.1667	-0.03243
	19.1833	-0.02937
	19.2	-0.02656
	19.2167	-0.02529
	19.2333	-0.02407
	19.25	-0.02387
	19.2667	-0.0223
	19.2833	-0.01976
	19.3	-0.01587
	19.3167	-0.01342
	19.3333	-0.0129
	19.35	-0.01206
	19.3667	-0.01046
	19.3833	-0.01028
	19.4	-0.00893
	19.4167	-0.00514
	19.4333	-0.00384
	19.45	-0.00483
	19.4667	-0.00373
	19.4833	-0.0024
	19.5	-0.00104
	19.5167	0.000707384
	19.5333	0.00244
	19.55	0.00284
	19.5667	0.00115
	19.5833	-0.000552601
	19.6	-0.0014
	19.6167	-0.00241
	19.6333	-0.0044
	19.65	-0.00336
	19.6667	-0.00349
	19.6833	-0.00374
	19.7	-0.00245
	19.7167	-0.000505775
	19.7333	-0.00109
	19.75	-0.000807845
	19.7667	-0.00035888
	19.7833	-0.00218
	19.8	-0.00318
	19.8167	-0.00299
	19.8333	-0.00247
	19.85	-0.000214057
	19.8667	0.00239
	19.8833	0.00376
	19.9	0.00471
	19.9167	0.00365
	19.9333	0.00189
	19.95	0.00201
	19.9667	0.00269
	19.9833	0.00169
	20	0.00108
	20.0167	-0.000274409
	20.0333	-0.00294
	20.05	-0.00503
	20.0667	-0.00422
	20.0833	-0.00169
	20.1	-0.000039585
	20.1167	0.00203
	20.1333	0.00355
	20.15	0.00262
	20.1667	-0.000543726
	20.1833	-0.0034
	20.2	-0.00616
	20.2167	-0.00835
	20.2333	-0.00758
	20.25	-0.00702
	20.2667	-0.0054
	20.2833	-0.00382
	20.3	-0.00234
	20.3167	-0.00408
	20.3333	-0.00498
	20.35	-0.00674
	20.3667	-0.00843
	20.3833	-0.00956
	20.4	-0.00783
	20.4167	-0.00551
	20.4333	-0.0031
	20.45	-0.00118
	20.4667	0.000312234
	20.4833	0.000605377
	20.5	0.000418519
	20.5167	0.00108
	20.5333	0.00159
	20.55	0.00211
	20.5667	0.00335
	20.5833	0.00474
	20.6	0.00496
	20.6167	0.0052
	20.6333	0.00444
	20.65	0.00381
	20.6667	0.00481
	20.6833	0.00475
	20.7	0.0039
	20.7167	0.00342
	20.7333	0.00271
	20.75	0.000403744
	20.7667	0.000961211
	20.7833	0.00186
	20.8	0.00291
	20.8167	0.00302
	20.8333	0.00335
	20.85	0.00231
	20.8667	0.00214
	20.8833	0.00222
	20.9	0.00286
	20.9167	0.00305
	20.9333	0.00175
	20.95	0.00112
	20.9667	0.000424549
	20.9833	0.00105
	21	0.0012
	21.0167	0.00114
	21.0333	-0.00131
	21.05	-0.0167
	21.0667	-0.06267
	21.0833	-0.13312
	21.1	-0.21948
	21.1167	-0.30806
	21.1333	-0.36812
	21.15	-0.38229
	21.1667	-0.35801
	21.1833	-0.30606
	21.2	-0.24323
	21.2167	-0.19002
	21.2333	-0.15058
	21.25	-0.1229
	21.2667	-0.10469
	21.2833	-0.09349
	21.3	-0.08847
	21.3167	-0.08674
	21.3333	-0.08906
	21.35	-0.09287
	21.3667	-0.09721
	21.3833	-0.09957
	21.4	-0.10111
	21.4167	-0.09931
	21.4333	-0.09556
	21.45	-0.09024
	21.4667	-0.08474
	21.4833	-0.07744
	21.5	-0.06981
	21.5167	-0.06218
	21.5333	-0.0533
	21.55	-0.04609
	21.5667	-0.04131
	21.5833	-0.03731
	21.6	-0.0338
	21.6167	-0.03113
	21.6333	-0.02847
	21.65	-0.02518
	21.6667	-0.022
	21.6833	-0.01914
	21.7	-0.01719
	21.7167	-0.01559
	21.7333	-0.01287
	21.75	-0.01067
	21.7667	-0.00972
	21.7833	-0.00867
	21.8	-0.00732
	21.8167	-0.0078
	21.8333	-0.00703
	21.85	-0.0049
	21.8667	-0.00399
	21.8833	-0.00319
	21.9	-0.00217
	21.9167	-0.00135
	21.9333	-0.000283529
	21.95	0.0000564706
	21.9667	-0.000483529
	21.9833	-0.00173
	22	-0.00339
	22.0167	-0.00435
	22.0333	-0.00307
	22.05	0.000155354
	22.0667	0.000951219
	22.0833	0.00229
	22.1	0.00261
	22.1167	0.00101
	22.1333	-0.00153
	22.15	-0.000889459
	22.1667	-0.00258
	22.1833	-0.00429
	22.2	-0.00469
	22.2167	-0.00494
	22.2333	-0.00484
	22.25	-0.00295
	22.2667	-0.00153
	22.2833	-0.000871118
	22.3	0.000417615
	22.3167	0.00217
	22.3333	0.00246
	22.35	0.00206
	22.3667	0.00266
	22.3833	0.00202
	22.4	0.000320016
	22.4167	0.0000687497
	22.4333	-0.000692517
	22.45	-0.000643783
	22.4667	-0.00021505
	22.4833	0.00177
	22.5	0.00258
	22.5167	0.00314
	22.5333	0.00335
	22.55	0.0034
	22.5667	0.00065985
	22.5833	0.00032295
	22.6	0.00104
	22.6167	0.00131
	22.6333	0.000702251
	22.65	0.00186
	22.6667	0.00103
	22.6833	0.000511552
	22.7	0.000154652
	22.7167	0.00214
	22.7333	0.00208
	22.75	0.00243
	22.7667	0.00394
	22.7833	0.0051
	22.8	0.00542
	22.8167	0.00764
	22.8333	0.00894
	22.85	0.00847
	22.8667	0.00671
	22.8833	0.00495
	22.9	0.00218
	22.9167	0.000930406
	22.9333	0.00113
	22.95	0.00173
	22.9667	0.000831567
	22.9833	0.000888621
	23	0.00131
	23.0167	-0.0000172707
	23.0333	-0.000280217
	23.05	-0.000353163
	23.0667	-0.000176109
	23.0833	-0.0015
	23.1	-0.00126
	23.1167	-0.00131
	23.1333	-0.00218
	23.15	-0.00473
	23.1667	-0.00651
	23.1833	-0.00901
	23.2	-0.01015
	23.2167	-0.00913
	23.2333	-0.00627
	23.25	-0.00474
	23.2667	-0.00312
	23.2833	-0.00313
	23.3	-0.00326
	23.3167	-0.00222
	23.3333	-0.000293701
	23.35	0.00251
	23.3667	0.00597
	23.3833	0.00768
	23.4	0.00742
	23.4167	0.00527
	23.4333	0.00229
	23.45	-0.00246
	23.4667	-0.0045
	23.4833	-0.00501
	23.5	-0.00348
	23.5167	-0.00271
	23.5333	-0.000277055
	23.55	-0.00617
	23.5667	-0.0362
	23.5833	-0.09037
	23.6	-0.16229
	23.6167	-0.24119
	23.6333	-0.30368
	23.65	-0.3293
	23.6667	-0.31861
	23.6833	-0.28073
	23.7	-0.23057
	23.7167	-0.18362
	23.7333	-0.14666
	23.75	-0.11784
	23.7667	-0.09552
	23.7833	-0.07837
	23.8	-0.06692
	23.8167	-0.05946
	23.8333	-0.05757
	23.85	-0.05986
	23.8667	-0.06488
	23.8833	-0.06944
	23.9	-0.07506
	23.9167	-0.07724
	23.9333	-0.07632
	23.95	-0.07172
	23.9667	-0.06632
	23.9833	-0.06016
	24	-0.05529
	24.0167	-0.05096
	24.0333	-0.04724
	24.05	-0.0439
	24.0667	-0.03677
	24.0833	-0.02886
	24.1	-0.02065
	24.1167	-0.01374
	24.1333	-0.00906
	24.15	-0.01002
	24.1667	-0.01295
	24.1833	-0.01662
	24.2	-0.0202
	24.2167	-0.02265
	24.2333	-0.02234
	24.25	-0.02013
	24.2667	-0.01782
	24.2833	-0.01459
	24.3	-0.01082
	24.3167	-0.00786
	24.3333	-0.0058
	24.35	-0.00459
	24.3667	-0.00443
	24.3833	-0.00655
	24.4	-0.00925
	24.4167	-0.01131
	24.4333	-0.01243
	24.45	-0.0113
	24.4667	-0.0084
	24.4833	-0.00486
	24.5	-0.00166
	24.5167	0.000849636
	24.5333	0.00145
	24.55	0.00273
	24.5667	0.00371
	24.5833	0.00312
	24.6	0.00207
	24.6167	0.00124
	24.6333	-0.000496786
	24.65	-0.000559168
	24.6667	-0.00013155
	24.6833	-0.000393932
	24.7	-0.00195
	24.7167	-0.00316
	24.7333	-0.00494
	24.75	-0.00603
	24.7667	-0.00481
	24.7833	-0.00242
	24.8	-0.000710606
	24.8167	0.0022
	24.8333	0.00343
	24.85	0.00297
	24.8667	0.000539866
	24.8833	-0.00125
	24.9	-0.00314
	24.9167	-0.00362
	24.9333	-0.00344
	24.95	-0.00244
	24.9667	-0.00236
	24.9833	-0.003
	25	-0.0036
	25.0167	-0.00397
	25.0333	-0.00328
	25.05	-0.00174
	25.0667	-0.000572396
	25.0833	0.0000987353
	25.1	0.000369867
	25.1167	0.000360998
	25.1333	0.00153
	25.15	0.00108
	25.1667	0.00106
	25.1833	0.00133
	25.2	0.00163
	25.2167	0.00122
	25.2333	0.00293
	25.25	0.00297
	25.2667	0.00238
	25.2833	0.00195
	25.3	0.00074324
	25.3167	-0.00229
	25.3333	-0.00323
	25.35	-0.0026
	25.3667	-0.00278
	25.3833	-0.0031
	25.4	-0.00234
	25.4167	-0.00264
	25.4333	-0.00502
	25.45	-0.00608
	25.4667	-0.00562
	25.4833	-0.00545
	25.5	-0.00499
	25.5167	-0.00197
	25.5333	-0.0000073104
	25.55	-0.000280498
	25.5667	-0.00103
	25.5833	-0.000946873
	25.6	-0.00147
	25.6167	-0.00119
	25.6333	0.000273564
	25.65	0.00176
	25.6667	0.00321
	25.6833	0.00304
	25.7	0.00254
	25.7167	0.00282
	25.7333	0.00357
	25.75	0.00331
	25.7667	0.00198
	25.7833	0.000424342
	25.8	-0.00119
	25.8167	-0.00319
	25.8333	-0.00546
	25.85	-0.00506
	25.8667	-0.0038
	25.8833	-0.00171
	25.9	-0.000182972
	25.9167	0.00113
	25.9333	0.00132
	25.95	0.000279607
	25.9667	-0.00139
	25.9833	0.0000846602
	26	0.00317
	26.0167	0.00611
	26.0333	0.00737
	26.05	0.00103
	26.0667	-0.03004
	26.0833	-0.08284
	26.1	-0.15108
	26.1167	-0.22549
	26.1333	-0.28369
	26.15	-0.30609
	26.1667	-0.29467
	26.1833	-0.25868
	26.2	-0.20912
	26.2167	-0.16281
	26.2333	-0.12545
	26.25	-0.0981
	26.2667	-0.07925
	26.2833	-0.0658
	26.3	-0.05979
	26.3167	-0.0589
	26.3333	-0.06111
	26.35	-0.06362
	26.3667	-0.06668
	26.3833	-0.06864
	26.4	-0.06921
	26.4167	-0.06844
	26.4333	-0.06643
	26.45	-0.06307
	26.4667	-0.05951
	26.4833	-0.05522
	26.5	-0.05094
	26.5167	-0.04692
	26.5333	-0.04316
	26.55	-0.03953
	26.5667	-0.03858
	26.5833	-0.03854
	26.6	-0.03768
	26.6167	-0.03549
	26.6333	-0.03183
	26.65	-0.0247
	26.6667	-0.01855
	26.6833	-0.01494
	26.7	-0.01407
	26.7167	-0.01398
	26.7333	-0.01447
	26.75	-0.01438
	26.7667	-0.01273
	26.7833	-0.00986
	26.8	-0.00708
	26.8167	-0.00611
	26.8333	-0.00385
	26.85	-0.00278
	26.8667	-0.000736164
	26.8833	-0.00109
	26.9	-0.00234
	26.9167	-0.00433
	26.9333	-0.00557
	26.95	-0.00559
	26.9667	-0.00417
	26.9833	-0.00201
	27	-0.00104
	27.0167	0.000239296
	27.0333	-0.00127
	27.05	-0.0034
	27.0667	-0.00498
	27.0833	-0.00514
	27.1	-0.00577
	27.1167	-0.00486
	27.1333	-0.00351
	27.15	-0.00164
	27.1667	-0.0000651059
	27.1833	0.00115
	27.2	0.000122805
	27.2167	-0.0012
	27.2333	-0.00291
	27.25	-0.00332
	27.2667	-0.00312
	27.2833	-0.00174
	27.3	0.000661302
	27.3167	0.00161
	27.3333	0.00191
	27.35	0.00118
	27.3667	0.000378806
	27.3833	0.000378182
	27.4	0.000477559
	27.4167	-0.000393065
	27.4333	0.000586311
	27.45	0.00127
	27.4667	0.000345063
	27.4833	0.00042444
	27.5	0.000783816
	27.5167	-0.000846808
	27.5333	-0.00213
	27.55	-0.00271
	27.5667	-0.00293
	27.5833	-0.00226
	27.6	-0.00228
	27.6167	-0.000649045
	27.6333	0.00182
	27.65	0.00405
	27.6667	0.00432
	27.6833	0.00605
	27.7	0.0066
	27.7167	0.00562
	27.7333	0.00385
	27.75	0.00193
	27.7667	0.00154
	27.7833	0.00119
	27.8	-0.0000643563
	27.8167	-0.00173
	27.8333	-0.00246
	27.85	-0.00389
	27.8667	-0.00591
	27.8833	-0.00597
	27.9	-0.00368
	27.9167	-0.00178
	27.9333	-0.000529294
	27.95	0.00141
	27.9667	0.00212
	27.9833	0.00168
	28	0.00244
	28.0167	0.00362
	28.0333	0.00127
	28.05	0.0000463389
	28.0667	-0.000494285
	28.0833	-0.000814909
	28.1	-0.00296
	28.1167	-0.0025
	28.1333	-0.00263
	28.15	-0.00249
	28.1667	-0.00385
	28.1833	-0.00262
	28.2	-0.00116
	28.2167	0.0003578
	28.2333	-0.000672104
	28.25	-0.000492008
	28.2667	-0.000901912
	28.2833	-0.000101815
	28.3	-0.00119
	28.3167	-0.00143
	28.3333	-0.00448
	28.35	-0.0074
	28.3667	-0.00901
	28.3833	-0.00799
	28.4	-0.00598
	28.4167	-0.00179
	28.4333	0.000500479
	28.45	0.000209663
	28.4667	-0.000411152
	28.4833	-0.00113
	28.5	-0.00109
	28.5167	-0.0002136
	28.5333	0.000285585
	28.55	-0.00504
	28.5667	-0.02884
	28.5833	-0.07309
	28.6	-0.13339
	28.6167	-0.19924
	28.6333	-0.24953
	28.65	-0.27028
	28.6667	-0.26293
	28.6833	-0.23205
	28.7	-0.18777
	28.7167	-0.14926
	28.7333	-0.11879
	28.75	-0.0923
	28.7667	-0.0712
	28.7833	-0.05626
	28.8	-0.04631
	28.8167	-0.04066
	28.8333	-0.04153
	28.85	-0.04656
	28.8667	-0.05425
	28.8833	-0.05981
	28.9	-0.0632
	28.9167	-0.06423
	28.9333	-0.06235
	28.95	-0.05594
	28.9667	-0.05022
	28.9833	-0.04603
	29	-0.04104
	29.0167	-0.03619
	29.0333	-0.0341
	29.05	-0.03396
	29.0667	-0.03103
	29.0833	-0.02701
	29.1	-0.02278
	29.1167	-0.02087
	29.1333	-0.01806
	29.15	-0.01776
	29.1667	-0.01785
	29.1833	-0.01462
	29.2	-0.00837
	29.2167	-0.00368
	29.2333	-0.00126
	29.25	-0.00128
	29.2667	-0.00615
	29.2833	-0.01052
	29.3	-0.01222
	29.3167	-0.01187
	29.3333	-0.00984
	29.35	-0.00599
	29.3667	-0.00326
	29.3833	-0.0036
	29.4	-0.00266
	29.4167	-0.00154
	29.4333	-0.0017
	29.45	-0.0022
	29.4667	-0.00139
	29.4833	0.000456704
	29.5	0.00132
	29.5167	0.00169
	29.5333	0.00287
	29.55	0.00402
	29.5667	0.004
	29.5833	0.00321
	29.6	0.00315
	29.6167	0.00149
	29.6333	0.00146
	29.65	0.000184469
	29.6667	-0.0000364612
	29.6833	-0.000237392
	29.7	0.000191678
	29.7167	-0.000189253
	29.7333	0.000119816
	29.75	0.000168886
	29.7667	-0.000212045
	29.7833	-0.000532976
	29.8	-0.000883906
	29.8167	-0.000534837
	29.8333	-0.000755767
	29.85	0.000263302
	29.8667	0.00171
	29.8833	0.00181
	29.9	0.00118
	29.9167	0.00194
	29.9333	0.000993563
	29.95	-0.000309394
	29.9667	-0.00018235
	29.9833	-0.000455306
	30	-0.00223
	30.0167	-0.00211
	30.0333	-0.00268
	30.05	-0.00278
	30.0667	-0.00183
	30.0833	0.000246956
	30.1	0.00232
	30.1167	0.00508
	30.1333	0.00656
	30.15	0.00746
	30.1667	0.00776
	30.1833	0.00663
	30.2	0.00524
	30.2167	0.00352
	30.2333	0.00139
	30.25	-0.00168
	30.2667	-0.00363
	30.2833	-0.00568
	30.3	-0.0082
	30.3167	-0.00783
	30.3333	-0.00628
	30.35	-0.00416
	30.3667	-0.00198
	30.3833	0.000737697
	30.4	0.000985537
	30.4167	0.000543378
	30.4333	-0.000798781
	30.45	-0.00133
	30.4667	0.000237092
	30.4833	0.00131
	30.5	0.00297
	30.5167	0.0038
	30.5333	0.00493
	30.55	0.00326
	30.5667	0.00171
	30.5833	0.00136
	30.6	0.00192
	30.6167	-0.000582872
	30.6333	-0.000940646
	30.65	0.00079158
	30.6667	-0.00115
	30.6833	-0.00414
	30.7	-0.00427
	30.7167	-0.00421
	30.7333	-0.00593
	30.75	-0.0054
	30.7667	-0.00442
	30.7833	-0.00385
	30.8	-0.00374
	30.8167	-0.00508
	30.8333	-0.00485
	30.85	-0.00416
	30.8667	-0.00389
	30.8833	-0.00443
	30.9	-0.00237
	30.9167	-0.00104
	30.9333	-0.00043128
	30.95	0.000857619
	30.9667	0.000876519
	30.9833	-0.000794582
	31	-0.00316
	31.0167	-0.00426
	31.0333	-0.00413
	31.05	-0.00524
	31.0667	-0.02244
	31.0833	-0.05972
	31.1	-0.11141
	31.1167	-0.17105
	31.1333	-0.22206
	31.15	-0.24651
	31.1667	-0.24126
	31.1833	-0.21501
	31.2	-0.17822
	31.2167	-0.14187
	31.2333	-0.11224
	31.25	-0.08786
	31.2667	-0.06815
	31.2833	-0.05239
	31.3	-0.04166
	31.3167	-0.03396
	31.3333	-0.03263
	31.35	-0.03522
	31.3667	-0.03848
	31.3833	-0.04206
	31.4	-0.04665
	31.4167	-0.05052
	31.4333	-0.05204
	31.45	-0.05262
	31.4667	-0.05131
	31.4833	-0.04982
	31.5	-0.04497
	31.5167	-0.0403
	31.5333	-0.03665
	31.55	-0.03426
	31.5667	-0.03055
	31.5833	-0.02825
	31.6	-0.02617
	31.6167	-0.02249
	31.6333	-0.01787
	31.65	-0.01442
	31.6667	-0.01208
	31.6833	-0.01091
	31.7	-0.01052
	31.7167	-0.01058
	31.7333	-0.01152
	31.75	-0.01196
	31.7667	-0.01142
	31.7833	-0.0109
	31.8	-0.01033
	31.8167	-0.00822
	31.8333	-0.00736
	31.85	-0.00707
	31.8667	-0.00801
	31.8833	-0.00856
	31.9	-0.00888
	31.9167	-0.00717
	31.9333	-0.0049
	31.95	-0.00163
	31.9667	0.0000674977
	31.9833	0.000450577
	32	0.000503657
	32.0167	0.00108
	32.0333	0.000739817
	32.05	0.000322896
	32.0667	0.000265976
	32.0833	-0.000270944
	32.1	-0.00285
	32.1167	-0.00477
	32.1333	-0.00649
	32.15	-0.00675
	32.1667	-0.00689
	32.1833	-0.00608
	32.2	-0.00574
	32.2167	-0.00404
	32.2333	-0.00386
	32.25	-0.00297
	32.2667	-0.00196
	32.2833	-0.000301221
	32.3	0.00138
	32.3167	0.00348
	32.3333	0.00285
	32.35	0.00187
	32.3667	0.000883261
	32.3833	-0.0015
	32.4	-0.003
	32.4167	-0.00313
	32.4333	-0.00238
	32.45	-0.000552258
	32.4667	0.00117
	32.4833	0.00101
	32.5	0.00189
	32.5167	0.00354
	32.5333	0.0039
	32.55	0.00205
	32.5667	0.00229
	32.5833	0.00225
	32.6	0.0006147
	32.6167	-0.000101253
	32.6333	0.00255
	32.65	0.00212
	32.6667	0.00223
	32.6833	0.00273
	32.7	0.00218
	32.7167	0.000303028
	32.7333	0.000757075
	32.75	-0.0000188782
	32.7667	-0.0014
	32.7833	-0.00177
	32.8	-0.000949921
	32.8167	-0.000337219
	32.8333	0.00155
	32.85	0.00486
	32.8667	0.00691
	32.8833	0.00698
	32.9	0.00693
	32.9167	0.00607
	32.9333	0.00368
	32.95	0.00173
	32.9667	0.00189
	32.9833	0.0008198
	33	-0.000577498
	33.0167	-0.00132
	33.0333	-0.000142094
	33.05	-0.00136
	33.0667	-0.0019
	33.0833	-0.0023
	33.1	-0.00164
	33.1167	-0.00309
	33.1333	-0.00359
	33.15	-0.00388
	33.1667	-0.00376
	33.1833	-0.00353
	33.2	-0.00318
	33.2167	-0.00257
	33.2333	-0.00186
	33.25	-0.000706624
	33.2667	-0.00118
	33.2833	-0.000514386
	33.3	0.00108
	33.3167	0.00213
	33.3333	0.000623969
	33.35	-0.0012
[truncated: 911 more rows]

## Sheet: Figure 1e
	Figure 1e
	Raw data
	Kd
	UDP	UDP-2F-Glc	UDP-5S-Glc	UDP-Gal
	34.9	103.7	203.5	630

## Sheet: Suplemmentary Figure 2
	Suplemmentary Figure 2
		UDP-Gal	UDP-5S-Glc	UDP-2F-Glc
	time (min)	DP (µcal/s)	DP (µcal/s)	DP (µcal/s)
	0.0833333	-0.00125	0.00142	-0.00195
	0.1	-0.000934602	0.00304	-0.0027
	0.116667	-0.000406511	0.0038	-0.00285
	0.133333	-0.00134	0.0045	-0.00259
	0.15	-0.000760329	0.00488	-0.00195
	0.166667	-0.000192238	0.00408	-0.000568747
	0.183333	0.000365853	0.00159	0.000413888
	0.2	-0.000286056	-0.00027628	0.00177
	0.216667	0.000632035	-0.00131	0.00164
	0.233333	0.000510126	-0.00259	0.000421792
	0.25	-0.000231783	-0.00328	-0.00115
	0.266667	-0.00111	-0.00349	-0.00166
	0.283333	-0.00132	-0.00395	-0.000810304
	0.3	-0.00157	-0.00316	-0.00012767
	0.316667	-0.00112	-0.00322	0.00137
	0.333333	0.000188672	-0.00389	0.00249
	0.35	0.00172	-0.00344	0.0029
	0.366667	0.00236	-0.00325	0.000302868
	0.383333	0.00227	-0.00286	-0.000694497
	0.4	0.000791036	-0.00173	-0.00245
	0.416667	0.0000591269	0.000516962	-0.00369
	0.433333	-0.000882782	0.00228	-0.00474
	0.45	-0.000864691	0.00339	-0.00465
	0.466667	-0.0001566	0.00349	-0.00595
	0.483333	0.00125	0.00345	-0.00787
	0.5	0.000419582	0.00348	-0.00945
	0.516667	0.000257673	0.00162	-0.00971
	0.533333	0.000345764	-0.0000751384	-0.00943
	0.55	-0.000746145	-0.00251	-0.00783
	0.566667	-0.00178	-0.00432	-0.00534
	0.583333	-0.00122	-0.00624	-0.00252
	0.6	-0.000841872	-0.0048	-0.00117
	0.616667	0.000386219	-0.00348	-0.0000176128
	0.633333	0.0015	-0.00164	-0.000284978
	0.65	0.00209	-0.000287239	-0.0000923436
	0.666667	0.00224	0.00193	-0.000929709
	0.683333	0.00177	0.00148	-0.000780853
	0.7	0.000666674	0.00126	-0.00132
	0.716667	0.000234765	0.000693937	-0.000680363
	0.733333	0.000452856	0.00159	0.000429881
	0.75	0.00134	0.000583291	0.000720126
	0.766667	0.00145	0.00119	0.00036037
	0.783333	0.00173	0.00209	0.000240615
	0.8	0.00201	0.00393	-0.00018914
	0.816667	0.00169	0.00251	-0.00171
	0.833333	0.000691402	0.00269	-0.0017
	0.85	0.0011	0.00137	-0.00204
	0.866667	0.000957584	0.000771031	-0.00278
	0.883333	-0.000014325	-0.00125	-0.00277
	0.9	-0.00129	-0.000299615	-0.00187
	0.916667	-0.000788143	-0.000109938	-0.00257
	0.933333	-0.000570052	-0.000490261	-0.00198
	0.95	-0.000461961	-0.000750584	-0.0000269389
	0.966667	-0.0001396	-0.000406198	0.000881089
	0.983333	0.00103	-0.0000679293	0.00173
	1	0.000851879	-0.00043966	0.00205
	1.01667	-0.0000623825	0.000308609	0.000953463
	1.03333	-0.00527	-0.00969	-0.01051
	1.05	-0.03055	-0.05385	-0.05654
	1.06667	-0.07486	-0.12671	-0.1348
	1.08333	-0.1321	-0.2207	-0.23296
	1.1	-0.19323	-0.32352	-0.3398
	1.11667	-0.2366	-0.40072	-0.41915
	1.13333	-0.24586	-0.43028	-0.4437
	1.15	-0.2272	-0.42393	-0.42218
	1.16667	-0.19015	-0.39241	-0.37105
	1.18333	-0.14537	-0.34944	-0.30625
	1.2	-0.11307	-0.31926	-0.25592
	1.21667	-0.09331	-0.29977	-0.22217
	1.23333	-0.08416	-0.28587	-0.19786
	1.25	-0.08082	-0.27276	-0.17702
	1.26667	-0.08237	-0.2596	-0.15768
	1.28333	-0.08415	-0.24585	-0.14042
	1.3	-0.08655	-0.23122	-0.126
	1.31667	-0.08539	-0.21557	-0.11267
	1.33333	-0.08198	-0.19884	-0.10021
	1.35	-0.07516	-0.18204	-0.0904
	1.36667	-0.06758	-0.16614	-0.08156
	1.38333	-0.05958	-0.15216	-0.07121
	1.4	-0.05272	-0.13931	-0.0623
	1.41667	-0.04705	-0.12837	-0.05631
	1.43333	-0.04213	-0.11863	-0.05084
	1.45	-0.03822	-0.10767	-0.04467
	1.46667	-0.03484	-0.09641	-0.04116
	1.48333	-0.03098	-0.08588	-0.0398
	1.5	-0.02725	-0.0761	-0.03852
	1.51667	-0.02438	-0.0675	-0.03613
	1.53333	-0.02119	-0.06108	-0.03554
	1.55	-0.01755	-0.05488	-0.03232
	1.56667	-0.01602	-0.04989	-0.02827
	1.58333	-0.01403	-0.04643	-0.02496
	1.6	-0.01207	-0.04244	-0.02333
	1.61667	-0.01086	-0.03866	-0.02026
	1.63333	-0.0109	-0.03567	-0.01944
	1.65	-0.00943	-0.0333	-0.0177
	1.66667	-0.00921	-0.03049	-0.01587
	1.68333	-0.0091	-0.02824	-0.01222
	1.7	-0.00816	-0.0263	-0.00922
	1.71667	-0.00763	-0.0238	-0.00664
	1.73333	-0.0076	-0.02084	-0.00579
	1.75	-0.00676	-0.01613	-0.0054
	1.76667	-0.00652	-0.01273	-0.00751
	1.78333	-0.00701	-0.01019	-0.00938
	1.8	-0.00704	-0.00924	-0.00958
	1.81667	-0.00666	-0.00803	-0.0083
	1.83333	-0.00615	-0.0087	-0.00886
	1.85	-0.00499	-0.00779	-0.00625
	1.86667	-0.00368	-0.00628	-0.0025
	1.88333	-0.00209	-0.00567	0.000878044
	1.9	-0.00258	-0.00542	0.00223
	1.91667	-0.00395	-0.00527	0.00606
	1.93333	-0.00425	-0.00548	0.00789
	1.95	-0.00476	-0.00645	0.00806
	1.96667	-0.00513	-0.00631	0.0065
	1.98333	-0.00465	-0.00507	0.00537
	2	-0.00288	-0.00282	0.00364
	2.01667	-0.00237	-0.00149	0.00272
	2.03333	-0.00239	-0.000085917	-0.000202602
	2.05	-0.00257	0.000922586	-0.00234
	2.06667	-0.00216	0.000721089	-0.00394
	2.08333	-0.00345	-0.00109	-0.00359
	2.1	-0.00475	-0.00322	-0.00477
	2.11667	-0.00573	-0.00424	-0.00429
	2.13333	-0.00458	-0.0049	-0.0039
	2.15	-0.0038	-0.006	-0.00382
	2.16667	-0.00268	-0.00535	-0.0034
	2.18333	-0.00167	-0.00322	-0.00317
	2.2	0.0000239744	-0.00147	-0.003
	2.21667	-0.000927774	0.00036	-0.00394
	2.23333	-0.00145	0.00324	-0.00326
	2.25	-0.00121	0.00508	-0.00376
	2.26667	-0.00134	0.00483	-0.00379
	2.28333	-0.0014	0.00344	-0.00616
	2.3	-0.000296513	0.00227	-0.00933
	2.31667	-0.0000982614	0.000653658	-0.01204
	2.33333	0.000649991	-0.00167	-0.01403
	2.35	0.000828243	-0.00206	-0.01513
	2.36667	0.000446495	-0.00215	-0.01363
	2.38333	0.000114747	-0.00234	-0.00905
	2.4	0.0012	-0.00228	-0.00471
	2.41667	0.00108	-0.0011	-0.00232
	2.43333	0.0025	-0.000978321	0.000743427
	2.45	0.00362	-0.0000676474	0.0041
	2.46667	0.004	0.000183027	0.0048
	2.48333	0.00306	-0.000446299	0.00127
	2.5	0.00321	-0.00138	-0.00205
	2.51667	0.00387	-0.000654951	-0.00394
	2.53333	0.00453	-0.00106	-0.00562
	2.55	0.00493	-0.00112	-0.005
	2.56667	0.00534	-0.00106	-0.00243
	2.58333	0.00458	-0.000222255	-0.000612383
	2.6	0.00296	0.000858419	-0.00258
	2.61667	0.00101	0.00302	-0.00351
	2.63333	-0.000267015	0.00432	-0.00399
	2.65	-0.00119	0.00567	-0.00234
	2.66667	-0.00188	0.00599	0.000194389
	2.68333	-0.00251	0.00511	0.00396
	2.7	-0.00206	0.00369	0.00606
	2.71667	-0.00147	0.00243	0.0081
	2.73333	-0.000451959	0.00244	0.008
	2.75	-0.000431325	0.00329	0.00924
	2.76667	0.000489309	0.00338	0.01034
	2.78333	0.000679944	0.00315	0.01148
	2.8	-0.000219422	0.00405	0.0101
	2.81667	-0.000698788	0.00222	0.00774
	2.83333	-0.000858154	-0.000161107	0.0058
	2.85	-0.00112	-0.000568116	0.00493
	2.86667	-0.00129	-0.000905126	0.00511
	2.88333	-0.0011	-0.00122	0.00641
	2.9	-0.000895618	0.0000908554	0.00836
	2.91667	-0.000404984	0.00168	0.00773
	2.93333	-0.00168	0.00225	0.0061
	2.95	-0.00201	0.002	0.00497
	2.96667	-0.000653082	0.00159	0.00375
	2.98333	-0.000102448	0.00116	0.00148
	3	-0.000851814	0.000458798	-0.000753222
	3.01667	-0.000394849	-0.00139	-0.00358
	3.03333	-0.000747017	-0.00125	-0.00764
	3.05	-0.00201	-0.00028736	-0.01008
	3.06667	-0.00383	0.000179121	-0.00985
	3.08333	-0.00297	0.000405602	-0.0084
	3.1	-0.00268	0.00137	-0.00544
	3.11667	-0.00333	0.00217	-0.00376
	3.13333	-0.0034	0.00112	-0.0027
	3.15	-0.00311	0.00161	-0.00294
	3.16667	-0.00422	0.00106	-0.00269
	3.18333	-0.00448	-0.000215512	-0.00237
	3.2	-0.00409	-0.00125	-0.000691113
	3.21667	-0.00439	-0.00059255	0.00088675
	3.23333	-0.00418	-0.00156	0.00266
	3.25	-0.00293	-0.000749588	0.0037
	3.26667	-0.00229	0.000926893	0.00342
	3.28333	-0.00154	0.00182	0.00177
	3.3	-0.00146	0.00156	0.000673033
	3.31667	-0.00178	0.0021	0.000631171
	3.33333	-0.00319	0.00194	0.00092931
	3.35	-0.00434	0.000808063	0.00137
	3.36667	-0.00509	-0.00047661	0.00165
	3.38333	-0.00394	-0.00135	0.000743725
	3.4	-0.00228	-0.00231	-0.00283
	3.41667	-0.000225978	-0.00298	-0.00728
	3.43333	0.000408346	-0.00241	-0.01117
	3.45	0.00111	-0.00173	-0.01176
	3.46667	0.000236994	-0.000174647	-0.01007
	3.48333	-0.000668682	0.0021	-0.00473
	3.5	-0.000754357	0.00453	0.000230693
	3.51667	0.000579967	0.00633	0.00476
	3.53333	-0.0066	-0.00611	-0.00132
	3.55	-0.03324	-0.04974	-0.04194
	3.56667	-0.07585	-0.11785	-0.1139
	3.58333	-0.13129	-0.2042	-0.20422
	3.6	-0.18778	-0.29304	-0.30009
	3.61667	-0.22319	-0.35203	-0.37019
	3.63333	-0.22891	-0.36967	-0.38898
	3.65	-0.21074	-0.35772	-0.3669
	3.66667	-0.17501	-0.3228	-0.31824
	3.68333	-0.13533	-0.2831	-0.25826
	3.7	-0.10736	-0.25735	-0.21248
	3.71667	-0.08805	-0.24046	-0.18331
	3.73333	-0.07762	-0.22958	-0.16492
	3.75	-0.07431	-0.22131	-0.15038
	3.76667	-0.07436	-0.21198	-0.13711
	3.78333	-0.07539	-0.20157	-0.12252
	3.8	-0.07608	-0.19042	-0.10822
	3.81667	-0.07473	-0.17643	-0.09368
	3.83333	-0.07001	-0.16148	-0.08183
	3.85	-0.06445	-0.14821	-0.07462
	3.86667	-0.05768	-0.13513	-0.07137
	3.88333	-0.0511	-0.12355	-0.06854
	3.9	-0.04536	-0.11417	-0.06472
	3.91667	-0.0404	-0.10572	-0.06013
	3.93333	-0.03598	-0.09693	-0.05408
	3.95	-0.03208	-0.08842	-0.04635
	3.96667	-0.02915	-0.08025	-0.03924
	3.98333	-0.02516	-0.07155	-0.03183
	4	-0.02201	-0.06442	-0.02453
	4.01667	-0.01924	-0.05736	-0.01713
	4.03333	-0.01748	-0.05034	-0.0119
	4.05	-0.01638	-0.04337	-0.0077
	4.06667	-0.01538	-0.03781	-0.00621
	4.08333	-0.01506	-0.03301	-0.00564
	4.1	-0.01539	-0.02805	-0.005
	4.11667	-0.01335	-0.02447	-0.00327
	4.13333	-0.01157	-0.02138	-0.00112
	4.15	-0.01059	-0.01851	0.000495477
	4.16667	-0.00888	-0.01531	0.00196
	4.18333	-0.00628	-0.01428	0.00236
	4.2	-0.0052	-0.0131	0.00165
	4.21667	-0.00408	-0.01153	-0.000594669
	4.23333	-0.0043	-0.00995	-0.00272
	4.25	-0.00588	-0.00818	-0.00431
	4.26667	-0.00755	-0.00602	-0.00461
	4.28333	-0.00884	-0.00527	-0.00296
	4.3	-0.00888	-0.00514	-0.000283018
	4.31667	-0.009	-0.00483	0.00139
	4.33333	-0.00772	-0.00587	0.00387
	4.35	-0.00492	-0.00638	0.00625
	4.36667	-0.00333	-0.00586	0.00607
	4.38333	-0.0029	-0.00489	0.00511
	4.4	-0.00182	-0.00407	0.00558
	4.41667	-0.000847217	-0.0033	0.00614
	4.43333	-0.00223	-0.00112	0.00561
	4.45	-0.00342	-0.000170591	0.00608
	4.46667	-0.00436	-0.000895601	0.00535
	4.48333	-0.00581	-0.00127	0.00528
	4.5	-0.00705	-0.0000586	0.00252
	4.51667	-0.00727	-0.000550099	-0.0015
	4.53333	-0.00644	-0.000141599	-0.00527
	4.55	-0.00544	0.000986902	-0.00718
	4.56667	-0.00328	0.00198	-0.00885
	4.58333	-0.0018	0.00226	-0.00817
	4.6	-0.0015	0.00307	-0.00697
	4.61667	-0.00141	0.00368	-0.00657
	4.63333	-0.000279606	0.00327	-0.00664
	4.65	0.0000817731	0.00212	-0.00789
	4.66667	-0.000396848	0.00108	-0.00958
	4.68333	-0.000305468	-0.000105093	-0.00984
	4.7	-0.000464089	-0.00161	-0.00973
	4.71667	-0.00139	-0.00225	-0.0112
	4.73333	-0.00128	-0.00348	-0.01277
	4.75	0.0011	-0.00406	-0.0148
	4.76667	0.00271	-0.00434	-0.01641
	4.78333	0.00358	-0.00488	-0.01604
	4.8	0.0042	-0.00519	-0.01393
	4.81667	0.00381	-0.00338	-0.01071
	4.83333	0.00205	-0.00256	-0.00647
	4.85	0.0000609529	-0.00169	-0.0025
	4.86667	-0.000325825	-0.0000710661	-0.000726281
	4.88333	-0.000812604	0.00282	0.00123
	4.9	-0.00143	0.00448	0.00263
	4.91667	-0.00227	0.00558	0.00319
	4.93333	-0.00126	0.0065	0.00379
	4.95	-0.00174	0.00793	0.00494
	4.96667	-0.00274	0.00753	0.0054
	4.98333	-0.0033	0.0062	0.00531
	5	-0.00294	0.00527	0.00566
	5.01667	-0.00276	0.00408	0.00613
	5.03333	-0.00391	0.00147	0.00651
	5.05	-0.00425	-0.000555764	0.00952
	5.06667	-0.00471	-0.000676072	0.01297
	5.08333	-0.00551	0.000613619	0.01446
	5.1	-0.00565	0.00142	0.01282
	5.11667	-0.00481	0.0024	0.01131
	5.13333	-0.00309	0.0021	0.00864
	5.15	-0.00137	0.00204	0.00642
	5.16667	-0.000530187	0.000672078	0.00478
	5.18333	-0.0000711529	-0.0015	0.00433
	5.2	0.000487882	-0.00242	0.00334
	5.21667	-0.000353084	-0.00201	0.00177
	5.23333	-0.00153	-0.000919156	0.0000495263
	5.25	-0.00137	-0.000179464	0.000482334
	5.26667	-0.00133	0.0015	0.00209
	5.28333	-0.000586946	0.00459	0.00407
	5.3	0.00106	0.00676	0.00479
	5.31667	0.0025	0.00624	0.00396
	5.33333	0.00321	0.00673	0.0022
	5.35	0.00376	0.00689	0.00161
	5.36667	0.00254	0.00362	0.00164
	5.38333	0.00164	0.000364746	0.00384
	5.4	0.00128	-0.00152	0.00678
	5.41667	0.00129	-0.00303	0.00996
	5.43333	0.000892492	-0.00439	0.01071
	5.45	0.00106	-0.00484	0.00977
	5.46667	0.000678413	-0.00327	0.00666
	5.48333	0.000476373	-0.00255	0.00262
	5.5	-0.000405666	-0.00215	-0.00226
	5.51667	-0.000527706	-0.00146	-0.00503
	5.53333	-0.000119745	-0.00108	-0.00593
	5.55	-0.000831784	-0.00225	-0.00664
	5.56667	-0.00141	-0.00172	-0.00728
	5.58333	-0.000355863	-0.00109	-0.00781
	5.6	-0.000877903	-0.000838072	-0.00737
	5.61667	-0.00104	-0.00103	-0.0069
	5.63333	-0.00048835	-0.000941077	-0.00531
	5.65	-0.000461436	-0.00138	-0.0032
	5.66667	-0.0014	-0.0025	-0.00218
	5.68333	-0.00155	-0.00228	-0.00225
	5.7	-0.0017	-0.000823878	-0.00316
	5.71667	-0.0021	0.000337922	-0.00571
	5.73333	-0.00269	0.000729722	-0.00702
	5.75	-0.00324	0.000621521	-0.0068
	5.76667	-0.0033	-0.000336679	-0.00627
	5.78333	-0.00291	-0.00289	-0.0062
	5.8	-0.00308	-0.00542	-0.00395
	5.81667	-0.00133	-0.00689	-0.00266
	5.83333	0.000984617	-0.00809	-0.00168
	5.85	0.0022	-0.00803	-0.00122
	5.86667	0.00257	-0.00686	-0.000622051
	5.88333	0.00282	-0.00593	-0.000126138
	5.9	0.000932272	-0.00669	0.00121
	5.91667	-0.000430814	-0.00659	0.00107
	5.93333	-0.000762138	-0.00636	0.00147
	5.95	-0.00132	-0.00517	0.00114
	5.96667	-0.00064843	-0.0027	0.000182318
	5.98333	0.000868424	0.00012312	0.0003532
	6	0.00162	0.00128	0.0012
	6.01667	0.00167	0.0000491635	0.00237
	6.03333	-0.00281	-0.00854	-0.00111
	6.05	-0.02595	-0.04543	-0.03181
	6.06667	-0.06458	-0.10398	-0.09225
	6.08333	-0.11624	-0.17768	-0.17181
	6.1	-0.17092	-0.25763	-0.2584
	6.11667	-0.20902	-0.31771	-0.3243
	6.13333	-0.21744	-0.33827	-0.3466
	6.15	-0.20266	-0.32861	-0.32995
	6.16667	-0.17064	-0.29774	-0.28667
	6.18333	-0.1314	-0.25627	-0.23252
	6.2	-0.10188	-0.2256	-0.19149
	6.21667	-0.08471	-0.20426	-0.16415
	6.23333	-0.07602	-0.18963	-0.14462
	6.25	-0.07174	-0.17832	-0.13033
	6.26667	-0.07153	-0.16832	-0.11794
	6.28333	-0.07366	-0.15878	-0.10448
	6.3	-0.07509	-0.14901	-0.09028
	6.31667	-0.07405	-0.13787	-0.07804
	6.33333	-0.07234	-0.12704	-0.06694
	6.35	-0.06817	-0.11603	-0.05672
	6.36667	-0.06129	-0.10533	-0.04617
	6.38333	-0.05471	-0.09625	-0.03846
	6.4	-0.04936	-0.0891	-0.0318
	6.41667	-0.04349	-0.08271	-0.02555
	6.43333	-0.03944	-0.07826	-0.01987
	6.45	-0.03723	-0.07345	-0.01749
	6.46667	-0.03259	-0.06765	-0.01556
	6.48333	-0.02809	-0.06082	-0.01371
	6.5	-0.02443	-0.05362	-0.01206
	6.51667	-0.02166	-0.04645	-0.01151
	6.53333	-0.0183	-0.04069	-0.01043
	6.55	-0.01564	-0.03701	-0.00839
	6.56667	-0.01287	-0.0343	-0.00572
	6.58333	-0.0107	-0.03375	-0.00434
	6.6	-0.00711	-0.03304	-0.00304
	6.61667	-0.00637	-0.03068	-0.00317
	6.63333	-0.00826	-0.0278	-0.00504
	6.65	-0.00917	-0.02563	-0.00744
	6.66667	-0.00998	-0.02194	-0.00786
	6.68333	-0.01256	-0.01736	-0.00787
	6.7	-0.01218	-0.01508	-0.00665
	6.71667	-0.01037	-0.01286	-0.00583
	6.73333	-0.01085	-0.01068	-0.00495
	6.75	-0.01158	-0.00922	-0.00546
	6.76667	-0.01052	-0.00851	-0.00634
	6.78333	-0.01069	-0.00747	-0.00879
	6.8	-0.01077	-0.00651	-0.01124
	6.81667	-0.00997	-0.0041	-0.01268
	6.83333	-0.00881	-0.000958072	-0.01348
	6.85	-0.00899	-0.000169612	-0.01426
	6.86667	-0.00785	0.000848848	-0.01331
	6.88333	-0.00744	0.000897308	-0.01117
	6.9	-0.00793	-0.00195	-0.0092
	6.91667	-0.00821	-0.00495	-0.00771
	6.93333	-0.00758	-0.00509	-0.00649
	6.95	-0.00805	-0.00529	-0.00466
	6.96667	-0.00724	-0.00436	-0.00332
	6.98333	-0.00551	-0.00098193	-0.00191
	7	-0.00429	0.00188	-0.00101
	7.01667	-0.00295	0.00372	0.000719704
	7.03333	-0.0023	0.00369	0.00193
	7.05	-0.00109	0.00357	0.00317
	7.06667	-0.000310341	0.00239	0.00397
	7.08333	0.00103	0.00172	0.00505
	7.1	0.00194	0.000517729	0.00558
	7.11667	0.00266	0.000404602	0.0044
	7.13333	0.00209	0.000891474	0.00502
	7.15	0.00236	0.00169	0.00522
	7.16667	0.00178	0.00143	0.00538
	7.18333	0.000781889	0.0018	0.00438
	7.2	0.000397382	0.00329	0.00454
	7.21667	0.000132874	0.00293	0.0024
	7.23333	-0.00129	0.00171	0.000218982
	7.25	-0.00151	0.00086958	-0.00196
	7.26667	-0.00184	-0.00124	-0.00485
	7.28333	-0.000405158	-0.0038	-0.00674
	7.3	0.000810334	-0.00536	-0.00774
	7.31667	0.00235	-0.00606	-0.00835
	7.33333	0.00126	-0.00604	-0.00889
	7.35	0.00188	-0.00552	-0.00723
	7.36667	0.00128	-0.00443	-0.00502
	7.38333	0.000164312	-0.00269	-0.00314
	7.4	0.000151372	-0.00208	-0.00268
	7.41667	0.00213	-0.00113	-0.00292
	7.43333	0.00325	0.00139	-0.00432
	7.45	0.00477	0.0018	-0.00657
	7.46667	0.00497	0.00118	-0.00731
	7.48333	0.00244	0.000778453	-0.00643
	7.5	-0.000676264	0.000592848	-0.00474
	7.51667	-0.00329	-0.00161	-0.00139
	7.53333	-0.00659	-0.00215	0.00366
	7.55	-0.00629	-0.00164	0.00703
	7.56667	-0.0042	0.000630432	0.00771
	7.58333	-0.00068096	0.00247	0.00816
	7.6	0.00225	0.00487	0.00695
	7.61667	0.00494	0.0056	0.00383
	7.63333	0.00618	0.00378	0.000968472
	7.65	0.00729	0.00202	-0.000662647
	7.66667	0.00621	0.00163	-0.0015
	7.68333	0.00449	0.00155	0.000392772
	7.7	0.00232	0.00194	0.00249
	7.71667	0.000328871	0.00309	0.00378
	7.73333	-0.00157	0.00404	0.00291
	7.75	-0.00249	0.00313	0.0019
	7.76667	-0.00283	0.00321	-0.0015
	7.78333	-0.00179	0.00332	-0.00489
	7.8	-0.000198747	0.00299	-0.00697
	7.81667	0.0000337295	0.00144	-0.00657
	7.83333	0.000996206	0.000880765	-0.0065
	7.85	0.00263	-0.000124839	-0.00755
	7.86667	0.00308	0.000319557	-0.00822
	7.88333	0.00234	0.000953953	-0.0085
	7.9	0.00248	0.00245	-0.00767
	7.91667	0.0019	0.00154	-0.00693
	7.93333	0.000441064	0.00123	-0.00534
	7.95	0.000383541	0.0000615365	-0.00336
	7.96667	0.000732475	-0.000390435	-0.000771952
	7.98333	0.00209	-0.00108	0.00254
	8	0.00247	-0.00114	0.00625
	8.01667	0.00272	-0.00331	0.00976
	8.03333	0.00172	-0.00598	0.01221
	8.05	0.000793487	-0.00682	0.01221
	8.06667	0.000225689	-0.00667	0.0108
	8.08333	0.000077891	-0.00493	0.00992
	8.1	-0.000589907	-0.00362	0.00972
	8.11667	-0.000737704	-0.000733726	0.0101
	8.13333	-0.00158	0.000891464	0.01044
	8.15	-0.00353	0.000546653	0.01201
	8.16667	-0.00307	-0.0011	0.01237
	8.18333	-0.000858896	0.00105	0.01164
	8.2	0.000563307	0.00313	0.01061
	8.21667	0.00182	0.00514	0.01129
	8.23333	0.0032	0.0066	0.01051
	8.25	0.00182	0.00722	0.00888
	8.26667	-0.00123	0.00557	0.00892
	8.28333	-0.00254	0.00298	0.00721
	8.3	-0.00263	0.000380182	0.00432
	8.31667	-0.0018	-0.0022	0.00096823
	8.33333	-0.000871752	-0.00266	-0.000708984
	8.35	0.00107	-0.00238	-0.00356
	8.36667	0.00233	-0.002	-0.00556
	8.38333	0.00222	-0.00253	-0.00882
	8.4	0.00118	-0.00227	-0.01042
	8.41667	0.00213	-0.00195	-0.01379
	8.43333	0.00332	-0.00244	-0.01733
	8.45	0.00281	-0.00386	-0.01762
	8.46667	0.00244	-0.00338	-0.01453
	8.48333	0.00269	-0.00177	-0.01158
	8.5	0.000486647	-0.000596761	-0.00495
	8.51667	-0.00202	0.000896827	0.00289
	8.53333	-0.00559	-0.000499584	0.0036
	8.55	-0.02541	-0.02799	-0.02225
	8.56667	-0.06083	-0.0783	-0.07307
	8.58333	-0.10352	-0.14525	-0.1421
	8.6	-0.15009	-0.22017	-0.21873
	8.61667	-0.18527	-0.27986	-0.27702
	8.63333	-0.19484	-0.3029	-0.29238
	8.65	-0.18204	-0.29662	-0.27302
	8.66667	-0.15526	-0.26951	-0.23234
	8.68333	-0.1219	-0.23106	-0.18189
	8.7	-0.09748	-0.20224	-0.14333
	8.71667	-0.08159	-0.18249	-0.12214
	8.73333	-0.07198	-0.16852	-0.11128
	8.75	-0.06897	-0.15687	-0.10233
	8.76667	-0.06832	-0.14761	-0.09495
	8.78333	-0.06716	-0.13802	-0.08921
	8.8	-0.06621	-0.12936	-0.08179
	8.81667	-0.06529	-0.11996	-0.0728
	8.83333	-0.062	-0.11203	-0.06579
	8.85	-0.05867	-0.1037	-0.0579
	8.86667	-0.05364	-0.09528	-0.04988
	8.88333	-0.04839	-0.0863	-0.04111
	8.9	-0.04379	-0.07777	-0.03413
	8.91667	-0.03821	-0.06852	-0.02882
	8.93333	-0.03221	-0.06113	-0.02609
	8.95	-0.02915	-0.05498	-0.02271
	8.96667	-0.02465	-0.0508	-0.0212
	8.98333	-0.01907	-0.04648	-0.01982
	9	-0.01556	-0.04222	-0.01435
	9.01667	-0.0132	-0.03808	-0.00717
	9.03333	-0.00993	-0.0352	-0.00189
	9.05	-0.00812	-0.03215	0.000893898
	9.06667	-0.00837	-0.02997	0.00675
	9.08333	-0.0081	-0.02847	0.00934
	9.1	-0.00851	-0.026	0.00987
	9.11667	-0.00938	-0.02169	0.01013
	9.13333	-0.00989	-0.01694	0.01046
	9.15	-0.00841	-0.01337	0.00639
	9.16667	-0.0066	-0.00991	0.00246
	9.18333	-0.00539	-0.00826	-0.0011
	9.2	-0.0053	-0.00795	-0.00197
	9.21667	-0.00631	-0.00978	-0.000766713
	9.23333	-0.00724	-0.01038	0.00128
	9.25	-0.00859	-0.00975	0.00136
	9.26667	-0.00737	-0.00827	0.00366
	9.28333	-0.00477	-0.00723	0.00492
	9.3	-0.00257	-0.00519	0.00414
	9.31667	-0.00244	-0.00354	0.00427
	9.33333	-0.00298	-0.00256	0.00577
	9.35	-0.00431	-0.000781968	0.00616
	9.36667	-0.00599	0.00133	0.0064
	9.38333	-0.00675	0.00316	0.00856
	9.4	-0.00734	0.00246	0.00832
	9.41667	-0.00651	0.0000687318	0.00729
	9.43333	-0.00616	-0.00355	0.00492
	9.45	-0.00647	-0.00817	0.00105
	9.46667	-0.00676	-0.01182	-0.00227
	9.48333	-0.00489	-0.01294	-0.00327
	9.5	-0.00405	-0.01157	-0.00232
	9.51667	-0.00341	-0.00858	0.00187
	9.53333	-0.00221	-0.00318	0.00706
	9.55	0.000632889	0.00129	0.0099
	9.56667	0.00145	0.004	0.01022
	9.58333	0.00156	0.00456	0.00866
	9.6	0.000248981	0.00444	0.00451
	9.61667	-0.00116	0.00331	0.000102023
	9.63333	-0.00282	0.00349	-0.00298
	9.65	-0.00243	0.00395	-0.00274
	9.66667	-0.00203	0.0046	-0.00264
	9.68333	-0.000990865	0.0045	-0.00344
	9.7	-0.000588835	0.00203	-0.00319
	9.71667	-0.00104	-0.000945196	-0.00133
	9.73333	-0.00206	-0.00163	-0.000793653
	9.75	-0.00158	-0.00309	0.000219069
	9.76667	-0.000551869	-0.00464	0.00252
	9.78333	0.00207	-0.00394	0.00395
	9.8	0.0025	-0.00302	0.00267
	9.81667	0.00236	-0.00304	0.00143
	9.83333	0.000278413	-0.00161	0.00177
	9.85	-0.000769016	-0.000097518	0.00166
	9.86667	-0.00144	0.000213442	0.00132
	9.88333	-0.000833875	0.00121	0.00161
	9.9	-0.000621305	0.00221	0.000853567
	9.91667	0.000301265	0.00232	-0.00094371
	9.93333	-0.000426164	0.00178	-0.00213
	9.95	-0.00164	0.00108	-0.00142
	9.96667	-0.00328	-0.0006208	0.0000744559
	9.98333	-0.00544	-0.00185	0.00275
	10	-0.00547	-0.0021	0.00565
	10.0167	-0.00515	-0.00179	0.00616
	10.0333	-0.00569	-0.000966882	0.0053
	10.05	-0.00449	-0.00134	0.00422
	10.0667	-0.00284	-0.00106	0.00151
	10.0833	-0.0023	-0.000712718	-0.000458533
	10.1	-0.000875579	-0.000627996	-0.000239327
	10.1167	0.00117	0.000136726	-0.0000801213
	10.1333	0.0019	0.00243	0.00156
	10.15	0.00237	0.00338	0.00501
	10.1667	0.00215	0.00297	0.00793
	10.1833	0.00175	0.00368	0.00805
	10.2	0.000396246	0.00511	0.00623
	10.2167	-0.000245116	0.00527	0.00271
	10.2333	-0.000986479	0.00483	-0.000505679
	10.25	-0.00166	0.0051	-0.00351
	10.2667	-0.00279	0.00315	-0.00343
	10.2833	-0.00272	0.000943941	-0.000598061
	10.3	-0.00234	-0.000820323	0.00289
	10.3167	-0.00264	-0.00268	0.00547
	10.3333	-0.00206	-0.00449	0.006
	10.35	-0.00012692	-0.00438	0.00674
	10.3667	0.00137	-0.00509	0.0046
	10.3833	0.00148	-0.00426	-0.000565547
	10.4	0.0017	-0.00349	-0.00475
	10.4167	0.00133	-0.00352	-0.00542
	10.4333	-0.000328899	-0.00214	-0.00787
	10.45	-0.00164	-0.000971223	-0.00925
	10.4667	-0.00142	-0.000443545	-0.0091
	10.4833	-0.000382087	-0.000835867	-0.00911
	10.5	-0.000856483	-0.00018819	-0.01213
	10.5167	-0.00135	-0.00174	-0.01346
	10.5333	-0.00174	-0.0035	-0.01297
	10.55	-0.00212	-0.00578	-0.01187
	10.5667	-0.00227	-0.00518	-0.01124
	10.5833	-0.000158462	-0.004	-0.00936
	10.6	0.00157	-0.00187	-0.00681
	10.6167	0.00289	0.000859785	-0.00581
	10.6333	0.00355	0.00285	-0.00266
	10.65	0.00442	0.00305	0.00208
	10.6667	0.00382	0.00217	0.00607
	10.6833	0.0024	0.0016	0.00835
	10.7	0.0012	0.00157	0.01215
	10.7167	0.0000135739	0.00111	0.01222
	10.7333	-0.00152	0.0000451258	0.00966
	10.75	-0.00245	-0.00106	0.00799
	10.7667	-0.00184	-0.00148	0.00688
	10.7833	-0.00166	-0.00102	0.00454
	10.8	-0.00099699	0.000708178	0.00467
	10.8167	0.0000188977	0.00317	0.00533
	10.8333	0.00117	0.00513	0.00431
	10.85	0.00151	0.00546	0.00401
	10.8667	0.00172	0.00407	0.00343
	10.8833	0.00115	0.0024	0.0022
	10.9	0.00102	0.000414246	0.00245
	10.9167	0.000710346	-0.00126	0.00321
	10.9333	-0.000486063	-0.000874029	0.00225
	10.95	-0.00172	-0.000253166	0.0000380155
	10.9667	-0.0025	0.000307696	-0.00101
	10.9833	-0.00431	0.000398559	-0.00199
	11	-0.00606	0.000619421	-0.00241
	11.0167	-0.00639	-0.000899717	-0.00376
	11.0333	-0.00803	-0.00558	-0.00769
	11.05	-0.0227	-0.0328	-0.03366
	11.0667	-0.05151	-0.07979	-0.0826
	11.0833	-0.09047	-0.1403	-0.14741
	11.1	-0.1366	-0.20717	-0.21729
	11.1167	-0.17394	-0.25977	-0.26893
	11.1333	-0.1879	-0.27803	-0.28088
	11.15	-0.18019	-0.26824	-0.25942
	11.1667	-0.1573	-0.23985	-0.21537
	11.1833	-0.12415	-0.20358	-0.15958
	11.2	-0.09499	-0.17634	-0.11693
	11.2167	-0.07624	-0.15938	-0.09429
	11.2333	-0.06489	-0.14726	-0.08449
	11.25	-0.05888	-0.13804	-0.08078
	11.2667	-0.05644	-0.12806	-0.08168
	11.2833	-0.0573	-0.11889	-0.08096
	11.3	-0.05759	-0.11028	-0.07751
	11.3167	-0.05778	-0.10191	-0.07106
	11.3333	-0.05764	-0.09432	-0.064
	11.35	-0.05516	-0.08679	-0.05622
	11.3667	-0.05255	-0.0791	-0.04846
	11.3833	-0.04883	-0.07071	-0.03921
	11.4	-0.04371	-0.06378	-0.03125
	11.4167	-0.03818	-0.05699	-0.02598
	11.4333	-0.03358	-0.05122	-0.02151
	11.45	-0.02918	-0.0453	-0.0194
	11.4667	-0.02553	-0.0394	-0.0183
	11.4833	-0.02176	-0.03365	-0.01717
	11.5	-0.01817	-0.02885	-0.01513
	11.5167	-0.01597	-0.02487	-0.01359
	11.5333	-0.01272	-0.02165	-0.01179
	11.55	-0.00985	-0.01974	-0.01253
	11.5667	-0.00827	-0.0169	-0.01407
	11.5833	-0.00767	-0.01442	-0.01462
	11.6	-0.0071	-0.01312	-0.01425
	11.6167	-0.00696	-0.01282	-0.01198
	11.6333	-0.00778	-0.01241	-0.00897
	11.65	-0.00805	-0.01316	-0.0054
	11.6667	-0.00748	-0.01412	-0.00228
	11.6833	-0.00681	-0.01405	0.000114489
	11.7	-0.00608	-0.01226	-0.000874231
	11.7167	-0.00574	-0.00895	-0.00344
	11.7333	-0.00595	-0.00618	-0.00505
	11.75	-0.0063	-0.00363	-0.00579
	11.7667	-0.00626	-0.000619937	-0.00574
	11.7833	-0.00668	0.000775652	-0.00263
	11.8	-0.00701	0.000141242	0.00128
	11.8167	-0.00765	0.000616832	0.00269
	11.8333	-0.00853	0.00209	0.0031
	11.85	-0.00886	0.00212	0.00337
	11.8667	-0.00881	0.000883601	0.00285
	11.8833	-0.00729	-0.00117	0.00345
	11.9	-0.00467	-0.00335	0.00309
	11.9167	-0.00211	-0.0051	0.00177
	11.9333	-0.000284402	-0.00577	0.000357307
	11.95	0.000878845	-0.00417	-0.00247
	11.9667	0.00141	-0.00082286	-0.00454
	11.9833	0.00058534	0.000662729	-0.00369
	12	-0.00114	0.00145	-0.00245
	12.0167	-0.00345	0.00176	-0.00187
	12.0333	-0.00459	0.000989499	0.000529183
	12.05	-0.00399	-0.00195	0.00349
	12.0667	-0.00263	-0.00361	0.00515
	12.0833	-0.000850484	-0.00592	0.00759
	12.1	0.0025	-0.00745	0.01023
	12.1167	0.00334	-0.00816	0.01008
	12.1333	0.00246	-0.00698	0.00845
	12.15	0.00151	-0.00454	0.00962
	12.1667	0.000579551	-0.000147928	0.00919
	12.1833	-0.00103	0.00471	0.00845
	12.2	-0.00158	0.00841	0.00875
	12.2167	-0.0024	0.0114	0.00859
	12.2333	-0.00444	0.01066	0.00548
	12.25	-0.00618	0.00873	0.00447
	12.2667	-0.00738	0.0055	0.00384
	12.2833	-0.00606	0.0029	0.00512
	12.3	-0.00424	0.00149	0.00646
	12.3167	-0.000576387	0.00239	0.00865
	12.3333	0.0031	0.0026	0.0086
	12.35	0.0047	0.00251	0.0076
	12.3667	0.00468	0.00361	0.00532
	12.3833	0.00418	0.00347	0.00446
	12.4	0.0032	0.00261	0.00481
	12.4167	0.00244	0.000877553	0.00732
	12.4333	0.00253	-0.000453644	0.01026
	12.45	0.00176	-0.00203	0.0121
	12.4667	0.00117	-0.00372	0.01275
	12.4833	-0.000166837	-0.0062	0.01269
	12.5	-0.00158	-0.00587	0.01102
	12.5167	-0.00284	-0.00455	0.00716
	12.5333	-0.00361	-0.00328	0.00288
	12.55	-0.00406	-0.00166	-0.00147
	12.5667	-0.00473	-0.0000132178	-0.00642
	12.5833	-0.00411	-0.000304415	-0.00878
	12.6	-0.00225	-0.000275611	-0.00934
	12.6167	0.000576077	-0.0000568082	-0.0085
	12.6333	0.00207	0.000661995	-0.0074
	12.65	0.00249	0.00321	-0.00468
	12.6667	0.00147	0.00555	-0.00352
	12.6833	-0.00088245	0.00454	-0.002
	12.7	-0.00307	0.00208	-0.000564796
	12.7167	-0.00346	-0.000633989	0.000975121
	12.7333	-0.00095628	-0.00336	0.000895038
	12.75	0.000852443	-0.00526	0.00149
	12.7667	0.00364	-0.00474	0.000864872
	12.7833	0.00508	-0.00351	-0.0013
	12.8	0.00584	-0.00163	-0.00301
	12.8167	0.00579	0.000798831	-0.00243
	12.8333	0.00645	0.00273	-0.00313
	12.85	0.00592	0.00246	-0.00136
	12.8667	0.00591	0.00187	0.0021
	12.8833	0.00565	0.00178	0.00358
	12.9	0.00366	0.0000228467	0.0019
	12.9167	0.00198	-0.00129	-0.000515874
	12.9333	0.000918061	-0.000766165	-0.00498
	12.95	-0.000993936	0.00181	-0.01012
	12.9667	-0.00252	0.00201	-0.01311
	12.9833	-0.00208	0.00222	-0.01281
	13	-0.00205	0.00255	-0.01041
	13.0167	-0.00216	0.00202	-0.00729
	13.0333	-0.00211	-0.00107	-0.0039
	13.05	-0.00262	-0.00277	0.000562581
	13.0667	-0.00325	-0.00266	0.00426
	13.0833	-0.00326	-0.0025	0.00795
	13.1	-0.00207	-0.00137	0.01177
	13.1167	0.00000609858	-0.000180152	0.01544
	13.1333	0.00178	-0.0000741509	0.01668
	13.15	0.00273	-0.00068815	0.01494
	13.1667	0.00289	-0.00176	0.01219
	13.1833	0.00103	-0.00308	0.00925
	13.2	-0.00168	-0.00505	0.00678
	13.2167	-0.0029	-0.00543	0.00567
	13.2333	-0.00295	-0.00463	0.00618
	13.25	-0.00199	-0.00359	0.00562
	13.2667	-0.00113	-0.0039	0.00595
	13.2833	-0.000116091	-0.00353	0.00854
	13.3	-0.000135696	-0.00369	0.00935
	13.3167	-0.000395302	-0.00554	0.0089
	13.3333	-0.00199	-0.00707	0.00871
	13.35	-0.00274	-0.00646	0.00731
	13.3667	-0.00265	-0.00615	0.00311
	13.3833	-0.00197	-0.0055	-0.000649617
	13.4	-0.00217	-0.00392	-0.000843708
	13.4167	-0.00107	-0.00239	-0.0000177997
	13.4333	0.000777459	-0.00115	0.0000181089
	13.45	0.00129	0.000522805	0.000114018
	13.4667	0.000558248	0.000972326	0.000199926
	13.4833	-0.000541357	0.000481848	-0.000274165
	13.5	-0.00133	-0.00027863	0.000641743
	13.5167	-0.00286	-0.00128	0.00191
	13.5333	-0.00328	-0.00391	-0.000315307
	13.55	-0.01357	-0.02434	-0.02113
	13.5667	-0.03612	-0.06396	-0.06857
	13.5833	-0.0693	-0.11702	-0.132
	13.6	-0.11018	-0.17665	-0.19822
	13.6167	-0.14725	-0.225	-0.24758
	13.6333	-0.16457	-0.24416	-0.262
	13.65	-0.16343	-0.23734	-0.24071
	13.6667	-0.1474	-0.21305	-0.19727
	13.6833	-0.11864	-0.17953	-0.14555
	13.7	-0.09297	-0.15378	-0.10564
	13.7167	-0.0757	-0.13621	-0.08081
	13.7333	-0.06343	-0.12384	-0.06759
	13.75	-0.05731	-0.1141	-0.06106
	13.7667	-0.05648	-0.10576	-0.05682
	13.7833	-0.055	-0.09686	-0.05193
	13.8	-0.05299	-0.08964	-0.04602
	13.8167	-0.05162	-0.08133	-0.04003
	13.8333	-0.04845	-0.07237	-0.03437
	13.85	-0.04464	-0.06389	-0.03111
	13.8667	-0.04268	-0.05647	-0.03047
	13.8833	-0.04159	-0.04987	-0.03097
	13.9	-0.03856	-0.04573	-0.02925
	13.9167	-0.03677	-0.04461	-0.02862
	13.9333	-0.03365	-0.04127	-0.02689
	13.95	-0.02971	-0.03776	-0.02313
	13.9667	-0.02609	-0.03464	-0.01876
	13.9833	-0.02423	-0.03033	-0.01644
	14	-0.02099	-0.02423	-0.01291
	14.0167	-0.01811	-0.02122	-0.0088
	14.0333	-0.01597	-0.02024	-0.00399
	14.05	-0.01428	-0.0179	-0.000801449
	14.0667	-0.01147	-0.01722	0.00351
	14.0833	-0.0087	-0.01695	0.00741
	14.1	-0.00718	-0.01551	0.00804
	14.1167	-0.00579	-0.01308	0.00668
	14.1333	-0.0038	-0.01233	0.00668
	14.15	-0.00385	-0.01186	0.00807
	14.1667	-0.00365	-0.01204	0.00851
	14.1833	-0.00252	-0.01163	0.01136
	14.2	-0.00254	-0.01137	0.01243
	14.2167	-0.00333	-0.01022	0.00976
	14.2333	-0.00356	-0.00763	0.00401
	14.25	-0.00494	-0.00442	-0.000332448
	14.2667	-0.0066	-0.00165	-0.0063
	14.2833	-0.00625	-0.000446106	-0.00915
	14.3	-0.005	0.000846494	-0.00837
	14.3167	-0.00429	0.00137	-0.00601
	14.3333	-0.00349	0.00272	-0.00613
	14.35	-0.00354	0.00194	-0.00632
	14.3667	-0.0048	0.00226	-0.00636
	14.3833	-0.00594	0.00286	-0.00645
	14.4	-0.0057	0.002	-0.00707
	14.4167	-0.00674	0.0000103335	-0.0052
	14.4333	-0.00634	-0.000278403	-0.000310846
	14.45	-0.00439	-0.000427139	0.0015
	14.4667	-0.00299	-0.000745875	0.000451264
	14.4833	-0.000921059	-0.0000446112	-0.0000376816
	14.5	0.00233	0.000346653	-0.00142
	14.5167	0.00289	-0.00153	-0.00536
	14.5333	0.00192	-0.00356	-0.00651
	14.55	0.000137912	-0.00428	-0.00468
	14.5667	-0.00188	-0.00459	-0.00275
	14.5833	-0.0044	-0.00595	-0.00145
	14.6	-0.00487	-0.00571	0.000739702
	14.6167	-0.00442	-0.00366	0.00277
	14.6333	-0.00279	-0.00294	0.00452
	14.65	-0.00209	-0.00187	0.00505
	14.6667	-0.000353889	0.000709291	0.00652
	14.6833	0.000538492	0.00236	0.00605
	14.7	0.00154	0.000719994	0.00574
	14.7167	0.0031	-0.0016	0.00492
	14.7333	0.00319	-0.00433	0.00513
	14.75	0.0038	-0.0062	0.00573
	14.7667	0.00495	-0.00573	0.00908
	14.7833	0.00431	-0.00194	0.0096
	14.8	0.00276	0.00187	0.00952
	14.8167	0.00133	0.00583	0.00997
	14.8333	-0.000956829	0.00802	0.00927
	14.85	-0.00221	0.00768	0.00645
	14.8667	-0.00166	0.00568	0.00362
	14.8833	-0.00116	0.00334	0.000777633
	14.9	0.000857472	0.00374	-0.00528
	14.9167	0.00245	0.00435	-0.01165
	14.9333	0.00229	0.00488	-0.01563
	14.95	0.00148	0.00554	-0.01615
	14.9667	0.00141	0.00686	-0.01619
	14.9833	0.000783373	0.00651	-0.0138
	15	0.00102	0.00485	-0.01195
	15.0167	0.00136	0.00318	-0.00987
	15.0333	0.0016	0.0000497409	-0.00742
	15.05	0.00207	-0.00275	-0.00358
	15.0667	0.00276	-0.00611	-0.000150765
	15.0833	0.00168	-0.00789	0.00354
	15.1	0.000789568	-0.00742	0.00767
	15.1167	0.000921882	-0.00629	0.01198
	15.1333	-0.0000158048	-0.00491	0.01546
	15.15	-0.00124	-0.00491	0.01617
	15.1667	-0.000851178	-0.00409	0.01661
	15.1833	0.000631136	-0.00354	0.01477
	15.2	0.000533449	-0.00108	0.009
	15.2167	0.000925763	0.00132	0.00403
	15.2333	0.00125	0.00356	0.00275
	15.25	0.00094039	0.00431	0.00398
	15.2667	0.000202398	0.00256	0.00571
	15.2833	0.00069712	-0.000309558	0.00813
	15.3	-0.000298159	-0.00356	0.00753
	15.3167	-0.000593437	-0.00653	0.00517
	15.3333	-0.000228716	-0.00758	0.00279
	15.35	-0.0000339941	-0.0076	0.00149
	15.3667	-0.0000792726	-0.00729	0.00103
	15.3833	0.000755449	-0.00426	0.00117
	15.4	0.00188	-0.000686431	0.0015
	15.4167	0.00253	0.00222	-0.000760959
	15.4333	0.00392	0.0053	-0.00444
	15.45	0.00412	0.00706	-0.00695
	15.4667	0.00363	0.00547	-0.00797
	15.4833	0.00245	0.00447	-0.00764
	15.5	0.00168	0.00241	-0.00431
	15.5167	-0.0000867789	-0.000713303	0.000018316
	15.5333	-0.00106	-0.00259	0.00172
	15.55	-0.000687336	-0.00447	0.00189
	15.5667	-0.00171	-0.00429	0.000127139
	15.5833	-0.00407	-0.00251	-0.0019
	15.6	-0.00621	0.00137	-0.00595
	15.6167	-0.00842	0.00324	-0.01108
	15.6333	-0.01034	0.00664	-0.01687
	15.65	-0.00989	0.00594	-0.01916
	15.6667	-0.00848	0.00334	-0.02063
	15.6833	-0.00667	0.000502954	-0.01744
	15.7	-0.00453	0.000101369	-0.01183
	15.7167	-0.00296	-0.0019	-0.00314
	15.7333	-0.00221	-0.00326	0.00366
	15.75	-0.00148	-0.0043	0.00658
	15.7667	-0.000447412	-0.00599	0.00596
	15.7833	0.000303094	-0.00663	0.00558
	15.8	-0.000146401	-0.00587	0.00342
	15.8167	-0.000555896	-0.00399	0.00203
	15.8333	-0.000245391	-0.00102	0.0024
	15.85	-0.000644864	0.00123	0.000607973
	15.8667	-0.00064292	0.00191	-0.0015
	15.8833	-0.000310976	0.00107	-0.0023
	15.9	0.000630968	0.000741195	-0.0041
	15.9167	0.002	-0.000161922	-0.00557
	15.9333	0.00308	0.000494962	-0.00396
	15.95	0.00361	0.000641846	-0.00265
	15.9667	0.00326	-0.00065127	-0.00214
	15.9833	0.000610689	-0.00186	-0.00164
	16	-0.00184	-0.00296	-0.00109
	16.0167	-0.00315	-0.00432	-0.0000233903
	16.0333	-0.00355	-0.00582	-0.000715527
	16.05	-0.01305	-0.01987	-0.01895
	16.0667	-0.03319	-0.05335	-0.06116
	16.0833	-0.06382	-0.09926	-0.12267
	16.1	-0.103	-0.15332	-0.18753
	16.1167	-0.138	-0.20048	-0.23482
	16.1333	-0.15278	-0.22309	-0.24298
	16.15	-0.14946	-0.21986	-0.21646
	16.1667	-0.13236	-0.19895	-0.16639
	16.1833	-0.10379	-0.16788	-0.11305
	16.2	-0.0773	-0.14088	-0.0746
	16.2167	-0.06242	-0.12216	-0.05764
	16.2333	-0.05196	-0.10859	-0.05085
	16.25	-0.04615	-0.09919	-0.04674
	16.2667	-0.04615	-0.09177	-0.0437
	16.2833	-0.04924	-0.08583	-0.03869
	16.3	-0.05089	-0.07996	-0.03274
	16.3167	-0.05245	-0.07403	-0.02591
	16.3333	-0.05312	-0.06786	-0.01933
	16.35	-0.05179	-0.05964	-0.01457
	16.3667	-0.04906	-0.05156	-0.01354
	16.3833	-0.04443	-0.04402	-0.01188
	16.4	-0.0407	-0.03906	-0.0112
	16.4167	-0.03728	-0.03503	-0.01448
	16.4333	-0.03193	-0.03389	-0.01544
	16.45	-0.02727	-0.03374	-0.01527
	16.4667	-0.02467	-0.0334	-0.01646
	16.4833	-0.02047	-0.0307	-0.0178
	16.5	-0.01638	-0.02731	-0.01672
	16.5167	-0.0146	-0.02148	-0.01515
	16.5333	-0.01159	-0.01523	-0.01396
	16.55	-0.0079	-0.01222	-0.0147
	16.5667	-0.0065	-0.01131	-0.01537
	16.5833	-0.00546	-0.00983	-0.01303
	16.6	-0.00409	-0.01033	-0.0095
	16.6167	-0.00561	-0.01219	-0.00423
	16.6333	-0.00618	-0.01141	0.00132
	16.65	-0.00687	-0.01023	0.00547
	16.6667	-0.00732	-0.00899	0.00469
	16.6833	-0.00767	-0.00816	0.000326553
	16.7	-0.00674	-0.00708	-0.00557
	16.7167	-0.00685	-0.0058	-0.00917
	16.7333	-0.00739	-0.00442	-0.01032
	16.75	-0.00777	-0.00463	-0.00775
	16.7667	-0.00784	-0.00423	-0.00416
	16.7833	-0.00713	-0.00319	-0.000999533
	16.8	-0.0058	-0.00324	0.000013295
	16.8167	-0.00362	-0.00333	-0.000763877
	16.8333	-0.00333	-0.00406	-0.00345
	16.85	-0.00367	-0.00414	-0.00394
	16.8667	-0.00483	-0.00332	-0.00297
	16.8833	-0.00513	-0.00183	-0.00167
	16.9	-0.00664	-0.00122	-0.000109737
	16.9167	-0.00803	0.000757391	0.000043091
	16.9333	-0.00863	0.00268	-0.000364081
	16.95	-0.00775	0.00433	0.000688747
	16.9667	-0.00675	0.00332	0.00248
	16.9833	-0.00449	0.00284	0.00415
	17	-0.00114	0.00222	0.00815
	17.0167	0.000315274	0.000316477	0.00996
	17.0333	0.000277105	-0.00139	0.00692
	17.05	-0.00202	-0.00182	0.00406
	17.0667	-0.00511	-0.000825382	0.00285
	17.0833	-0.00788	0.00151	0.000668523
	17.1	-0.00783	0.0027	-0.000430012
	17.1167	-0.00645	0.00157	0.000611454
	17.1333	-0.00457	0.00325	0.000382919
	17.15	-0.00204	0.00342	-0.00203
	17.1667	-0.00104	0.0023	-0.00291
	17.1833	-0.00104	0.00162	-0.00243
	17.2	-0.00164	0.00271	-0.000411219
	17.2167	-0.00253	0.00163	0.00331
	17.2333	-0.00266	0.000991752	0.00712
	17.25	-0.00266	-0.00134	0.0087
	17.2667	-0.0034	-0.00186	0.00635
	17.2833	-0.00412	-0.00259	0.00423
	17.3	-0.00465	-0.00326	0.000927574
	17.3167	-0.00616	-0.00231	-0.000903008
	17.3333	-0.00649	-0.000248835	-0.00291
	17.35	-0.00475	0.00133	0.0000300776
	17.3667	-0.00328	0.00298	0.00355
	17.3833	-0.00185	0.004	0.00602
	17.4	-0.000162447	0.00168	0.00762
	17.4167	0.00161	-0.000994463	0.0087
	17.4333	0.00126	-0.00235	0.00744
	17.45	0.00101	-0.00243	0.00399
	17.4667	0.000533714	-0.00191	0.00223
	17.4833	-0.000197245	-0.000548964	-0.000997581
	17.5	-0.00106	0.0000299101	-0.00399
	17.5167	-0.000959165	-0.000501215	-0.00868
	17.5333	-0.00161	-0.00379	-0.01244
	17.55	-0.000411084	-0.00749	-0.01286
	17.5667	0.000627956	-0.00862	-0.01051
	17.5833	0.00202	-0.00774	-0.00728
	17.6	0.00206	-0.00672	-0.00241
	17.6167	0.0031	-0.00312	0.00216
	17.6333	0.0024	0.000713026	0.00288
	17.65	0.00196	0.00131	0.00159
	17.6667	0.00133	0.00252	0.000986397
	17.6833	0.00127	0.00379	-0.000385351
	17.7	0.000316966	0.00632	-0.00215
	17.7167	-0.0000965554	0.00811	-0.00284
	17.7333	-0.000110077	0.01062	-0.00405
	17.75	-0.000883599	0.00951	-0.00714
	17.7667	-0.0017	0.00718	-0.0094
	17.7833	-0.00148	0.0031	-0.00959
	17.8	-0.00128	0.00122	-0.01068
	17.8167	-0.000507687	-0.00112	-0.01185
	17.8333	0.000618792	-0.00123	-0.01178
	17.85	0.00255	-0.00113	-0.01013
	17.8667	0.00206	-0.000515623	-0.00968
	17.8833	0.00139	0.000476617	-0.00913
	17.9	-0.000140532	0.00256	-0.00627
	17.9167	-0.000903968	0.00301	-0.00162
	17.9333	-0.00248	0.00357	0.00145
	17.95	-0.00259	0.0038	0.00302
	17.9667	-0.00186	0.00242	0.0036
	17.9833	-0.000777712	0.000294112	0.0027
	18	0.000598852	-0.000967334	0.00177
	18.0167	0.00153	-0.00209	0.00247
	18.0333	0.00159	-0.00394	0.00453
	18.05	0.000538543	-0.00624	0.00723
	18.0667	-0.0000448928	-0.00685	0.009
	18.0833	-0.000848329	-0.00652	0.00718
	18.1	-0.00221	-0.00566	0.000887925
	18.1167	-0.000885201	-0.00303	-0.00542
	18.1333	0.00118	0.000551103	-0.00998
	18.15	0.00362	0.00441	-0.01055
	18.1667	0.00575	0.00809	-0.00798
	18.1833	0.0077	0.0091	-0.00245
	18.2	0.00665	0.00784	0.00417
	18.2167	0.00604	0.00693	0.00858
	18.2333	0.00389	0.00429	0.01048
	18.25	0.00142	0.000234639	0.01107
	18.2667	0.000320362	-0.00103	0.01081
	18.2833	-0.000571266	-0.00279	0.01014
	18.3	-0.00198	-0.00576	0.00987
	18.3167	-0.0023	-0.00705	0.00828
	18.3333	-0.00182	-0.00507	0.00788
	18.35	-0.00243	-0.00356	0.0096
	18.3667	-0.000969404	-0.00124	0.01009
	18.3833	-0.000511032	0.00137	0.00835
	18.4	-0.00124	0.00165	0.00738
	18.4167	-0.00245	0.000240474	0.00611
	18.4333	-0.00183	-0.000979942	0.00348
	18.45	-0.00153	-0.0026	0.000122707
	18.4667	0.00151	-0.00348	0.000261169
	18.4833	0.00399	-0.00167	0.000579417
	18.5	0.00547	-0.00016625	0.000906778
	18.5167	0.00557	0.00126	0.00112
	18.5333	0.00401	0.0019	0.00116
	18.55	-0.00782	-0.00983	-0.01308
	18.5667	-0.02919	-0.0406	-0.05218
	18.5833	-0.06028	-0.08435	-0.10819
	18.6	-0.09781	-0.13664	-0.16986
	18.6167	-0.13137	-0.18364	-0.2183
	18.6333	-0.1471	-0.2069	-0.23166
	18.65	-0.14513	-0.20665	-0.2092
	18.6667	-0.1281	-0.18795	-0.16645
	18.6833	-0.10238	-0.15692	-0.11593
	18.7	-0.07715	-0.12804	-0.07667
	18.7167	-0.05967	-0.1094	-0.06043
	18.7333	-0.05055	-0.09686	-0.05485
	18.75	-0.04588	-0.0892	-0.05387
	18.7667	-0.04431	-0.08431	-0.05123
	18.7833	-0.04527	-0.07964	-0.04611
	18.8	-0.04781	-0.07532	-0.03892
	18.8167	-0.04748	-0.06909	-0.03314
	18.8333	-0.04779	-0.0633	-0.02478
	18.85	-0.04585	-0.05765	-0.01764
	18.8667	-0.0438	-0.05209	-0.01123
	18.8833	-0.04143	-0.04657	-0.00555
	18.9	-0.03972	-0.04191	0.00115
	18.9167	-0.03663	-0.03874	0.0026
	18.9333	-0.03279	-0.03628	0.00148
	18.95	-0.02849	-0.03359	-0.00176
	18.9667	-0.02555	-0.03043	-0.00325
	18.9833	-0.02469	-0.02656	-0.00407
	19	-0.02248	-0.02214	-0.0014
	19.0167	-0.02004	-0.01824	0.00117
	19.0333	-0.01822	-0.01622	0.0034
	19.05	-0.01614	-0.01533	0.00251
	19.0667	-0.0129	-0.01421	-0.00155
	19.0833	-0.01084	-0.01188	-0.00433
	19.1	-0.01048	-0.00873	-0.00474
	19.1167	-0.00935	-0.00676	-0.00287
	19.1333	-0.00807	-0.0058	0.00054788
	19.15	-0.00767	-0.00851	0.005
	19.1667	-0.0074	-0.01204	0.00557
	19.1833	-0.00627	-0.01378	0.00299
	19.2	-0.00663	-0.01145	-0.000748043
	19.2167	-0.00638	-0.00858	-0.00136
	19.2333	-0.0053	-0.00392	0.00223
	19.25	-0.00476	0.000253488	0.00554
	19.2667	-0.00556	0.00134	0.00687
	19.2833	-0.00533	0.0000266147	0.00702
	19.3	-0.00508	-0.000116822	0.00639
	19.3167	-0.00472	0.000829741	0.00296
	19.3333	-0.00225	0.00175	0.00015011
	19.35	0.0000396698	0.00233	-0.000648463
	19.3667	0.00113	0.00249	-0.00157
	19.3833	0.00125	0.00178	-0.00308
	19.4	0.00123	0.000209492	-0.00256
	19.4167	-0.0014	-0.000815615	0.00147
	19.4333	-0.00412	-0.00233	0.00743
	19.45	-0.00482	-0.00428	0.01478
	19.4667	-0.00467	-0.00497	0.01883
	19.4833	-0.00486	-0.00423	0.0187
	19.5	-0.00578	-0.00241	0.01516
	19.5167	-0.00679	-0.000596259	0.00941
	19.5333	-0.00864	-0.000571367	0.000920575
	19.55	-0.01004	-0.00238	-0.00606
	19.5667	-0.00988	-0.00527	-0.00948
	19.5833	-0.00768	-0.00681	-0.01142
	19.6	-0.0038	-0.00523	-0.01033
	19.6167	-0.00119	-0.00319	-0.00835
	19.6333	0.00104	-0.000592011	-0.00565
	19.65	0.000896477	0.00359	-0.00723
	19.6667	-0.000963446	0.00698	-0.00797
	19.6833	-0.00222	0.00685	-0.00873
	19.7	-0.00106	0.00729	-0.00665
	19.7167	0.000466785	0.00717	-0.00687
	19.7333	0.00213	0.00488	-0.00398
	19.75	0.00393	0.00138	-0.0017
	19.7667	0.0048	-0.000883559	0.0000385427
	19.7833	0.00442	-0.00207	0.00165
	19.8	0.0025	-0.00273	0.00654
	19.8167	0.00206	-0.00382	0.00758
	19.8333	0.00205	-0.00475	0.00664
	19.85	0.0015	-0.00469	0.00507
	19.8667	0.00121	-0.00402	0.00339
	19.8833	0.000577556	-0.00437	0.0009221
	19.9	-0.000572367	-0.00478	0.00225
	19.9167	-0.00222	-0.00562	0.0079
	19.9333	-0.00362	-0.0052	0.01297
	19.95	-0.00407	-0.00435	0.01304
	19.9667	-0.00392	-0.00328	0.01029
	19.9833	-0.00229	-0.00154	0.00776
	20	-0.000266101	-0.00086682	0.00393
	20.0167	0.00063862	-0.000930753	0.000630787
	20.0333	0.00152	-0.00179	0.000696154
	20.05	0.00251	-0.00254	0.00177
	20.0667	0.00365	-0.00418	0.00122
	20.0833	0.00539	-0.00396	0.000652256
	20.1	0.00685	-0.00423	0.000447623
	20.1167	0.00585	-0.0042	-0.00080701
	20.1333	0.00536	-0.000328286	-0.0013
	20.15	0.00344	0.00516	-0.000506276
	20.1667	0.00106	0.00907	-0.000970909
	20.1833	-0.000124165	0.01149	-0.00234
	20.2	0.000290557	0.01227	-0.00169
	20.2167	0.000395278	0.00768	-0.000994808
	20.2333	0.00115	0.00285	-0.0000441472
	20.25	0.00116	-0.000869268	0.00139
	20.2667	0.000813831	-0.00239	0.00151
	20.2833	0.0000189553	-0.0032	-0.00139
	20.3	0.0000240795	-0.00059716	-0.00532
	20.3167	-0.001	0.00277	-0.00904
	20.3333	-0.000155672	0.00558	-0.01236
	20.35	0.000869452	0.00565	-0.01304
	20.3667	0.0018	0.00675	-0.00871
	20.3833	0.00266	0.00681	-0.00416
	20.4	0.0039	0.0056	-0.00131
	20.4167	0.00346	0.00347	0.00204
	20.4333	0.00306	0.0033	0.00351
	20.45	0.00236	0.00298	0.00178
	20.4667	0.000705322	0.00167	0.00308
	20.4833	-0.000469553	0.000517236	0.00704
	20.5	-0.00218	0.00147	0.00862
	20.5167	-0.00362	0.00246	0.01024
	20.5333	-0.00333	0.00309	0.01165
	20.55	-0.00242	0.00318	0.01152
	20.5667	-0.00334	0.00287	0.00917
	20.5833	-0.00268	0.00202	0.00784
	20.6	-0.00239	0.0019	0.00544
	20.6167	-0.00288	0.00166	0.00318
	20.6333	-0.00331	0.00409	0.0017
	20.65	-0.0035	0.00612	-0.000524724
	20.6667	-0.0027	0.00652	-0.00437
	20.6833	-0.00248	0.00517	-0.00704
	20.7	-0.00231	0.00516	-0.01081
	20.7167	-0.00133	0.00356	-0.01565
	20.7333	0.000492657	0.0014	-0.01777
	20.75	0.0000873363	-0.00030743	-0.01748
	20.7667	0.000922015	-0.000000514522	-0.0167
	20.7833	0.000736694	-0.000973599	-0.01403
	20.8	-0.000198627	-0.00174	-0.01094
	20.8167	0.000604685	-0.000253506	-0.00891
	20.8333	0.00156	0.00182	-0.00669
	20.85	0.00174	0.00209	-0.00359
	20.8667	0.00178	0.00148	-0.00168
	20.8833	0.0026	0.00131	-0.000439532
	20.9	0.00138	0.000349656	-0.000754296
	20.9167	0.00195	-0.000503712	-0.0019
	20.9333	0.00109	-0.00167	-0.00196
	20.95	0.000551591	-0.00201	-0.000908589
	20.9667	-0.000563796	-0.00274	0.00144
	20.9833	-0.00124	-0.00352	0.00475
	21	-0.00263	-0.00467	0.00673
	21.0167	-0.00333	-0.00488	0.00464
	21.0333	-0.00363	-0.0049	-0.000272409
	21.05	-0.00936	-0.01457	-0.01936
	21.0667	-0.02657	-0.04141	-0.06086
	21.0833	-0.05318	-0.07896	-0.11626
	21.1	-0.08459	-0.12343	-0.17357
	21.1167	-0.11566	-0.16395	-0.21932
	21.1333	-0.13454	-0.18499	-0.23295
	21.15	-0.13584	-0.18287	-0.21032
	21.1667	-0.12207	-0.16556	-0.16599
	21.1833	-0.09887	-0.13802	-0.11579
	21.2	-0.07379	-0.11254	-0.0756
	21.2167	-0.05557	-0.0953	-0.05525
	21.2333	-0.0445	-0.08114	-0.0472
	21.25	-0.04049	-0.07012	-0.04716
	21.2667	-0.04038	-0.06014	-0.04626
	21.2833	-0.04213	-0.05162	-0.04189
	21.3	-0.04489	-0.04494	-0.0361
	21.3167	-0.04641	-0.04029	-0.03204
	21.3333	-0.04631	-0.03483	-0.02528
	21.35	-0.04568	-0.03237	-0.01864
	21.3667	-0.04438	-0.03021	-0.01368
	21.3833	-0.04127	-0.02816	-0.00945
	21.4	-0.03813	-0.02514	-0.00388
	21.4167	-0.03441	-0.02329	0.000213187
	21.4333	-0.03015	-0.02087	-0.000956775
	21.45	-0.02657	-0.01891	-0.00246
	21.4667	-0.02334	-0.016	-0.00459
	21.4833	-0.01917	-0.0136	-0.00725
	21.5	-0.01535	-0.01016	-0.00943
	21.5167	-0.01324	-0.00608	-0.00908
	21.5333	-0.01275	-0.00229	-0.00927
	21.55	-0.01192	-0.00134	-0.01009
	21.5667	-0.01115	-0.00126	-0.00986
	21.5833	-0.01071	-0.00398	-0.00973
	21.6	-0.01042	-0.00713	-0.01096
	21.6167	-0.00957	-0.00817	-0.01248
	21.6333	-0.00915	-0.00806	-0.01299
	21.65	-0.01026	-0.00871	-0.01213
	21.6667	-0.01182	-0.00799	-0.00855
	21.6833	-0.00948	-0.00621	-0.00187
	21.7	-0.00586	-0.00422	0.00455
	21.7167	-0.00322	-0.00132	0.00966
	21.7333	0.000117153	0.00207	0.01212
	21.75	0.00367	0.00618	0.01253
	21.7667	0.00214	0.009	0.01052
	21.7833	-0.00053816	0.00917	0.00666
	21.8	-0.00303	0.00708	0.00427
	21.8167	-0.00519	0.00451	0.000655071
	21.8333	-0.00771	0.000998757	-0.00285
	21.85	-0.00687	-0.00126	-0.00405
	21.8667	-0.00528	-0.00303	-0.00499
	21.8833	-0.00192	-0.0029	-0.00708
	21.9	0.000346111	-0.0033	-0.00685
	21.9167	-0.000228993	-0.00302	-0.00737
	21.9333	-0.00188	-0.00344	-0.00879
	21.95	-0.00126	-0.00321	-0.00916
	21.9667	-0.00173	-0.00189	-0.00691
	21.9833	-0.00201	-0.000118956	-0.00587
	22	-0.000184028	0.00238	-0.00348
	22.0167	0.0015	0.00238	-0.000234051
	22.0333	0.000965806	0.00329	0.00498
	22.05	0.00113	0.00389	0.00795
	22.0667	0.00162	0.00443	0.00925
	22.0833	0.00233	0.0036	0.00963
	22.1	0.00272	0.00737	0.00676
	22.1167	0.00305	0.00915	0.000742187
	22.1333	0.00192	0.00694	-0.00363
	22.15	0.0016	0.0046	-0.00336
	22.1667	0.00258	0.00233	-0.0037
	22.1833	0.00273	-0.00304	-0.00128
	22.2	0.000774977	-0.00723	0.00362
	22.2167	-0.000825106	-0.00606	0.00781
	22.2333	-0.00276	-0.00558	0.00868
	22.25	-0.00482	-0.00583	0.01067
	22.2667	-0.00493	-0.00588	0.0107
	22.2833	-0.0037	-0.00705	0.00783
	22.3	-0.00282	-0.00961	0.00568
	22.3167	-0.00407	-0.00951	0.00437
	22.3333	-0.00409	-0.00732	0.00285
	22.35	-0.00349	-0.00396	0.00245
	22.3667	-0.000680548	0.00185	0.00368
	22.3833	0.00119	0.00734	0.00479
	22.4	0.00369	0.00895	0.00701
	22.4167	0.00414	0.00693	0.00809
	22.4333	0.0045	0.00358	0.00807
	22.45	0.00231	-0.00234	0.00725
	22.4667	0.000583908	-0.00759	0.00546
	22.4833	-0.000522016	-0.00934	0.00267
	22.5	-0.0013	-0.00708	0.000156465
	22.5167	-0.00288	-0.00303	-0.00185
	22.5333	-0.003	0.00101	-0.00203
	22.55	-0.00341	0.0046	-0.0026
	22.5667	-0.00385	0.00546	-0.00383
	22.5833	-0.0039	0.00328	-0.00206
	22.6	-0.00517	0.0000133074	0.000279033
	22.6167	-0.00598	-0.00368	0.00105
	22.6333	-0.00498	-0.00702	0.00303
	22.65	-0.0023	-0.00839	0.00671
	22.6667	-0.00159	-0.00837	0.00818
	22.6833	0.000543351	-0.00861	0.01088
	22.7	0.000891112	-0.00856	0.01647
	22.7167	0.00172	-0.00834	0.02176
	22.7333	0.00181	-0.00866	0.02217
	22.75	0.00326	-0.00821	0.02052
	22.7667	0.00311	-0.00631	0.01686
	22.7833	0.00368	-0.00313	0.0119
	22.8	0.00329	-0.00124	0.00583
	22.8167	0.00177	-0.000145277	0.00117
	22.8333	0.000893197	0.00091714	-0.00247
	22.85	0.00129	0.000220539	-0.00272
	22.8667	0.00166	0.0014	-0.000371104
	22.8833	0.00124	0.00346	0.00312
	22.9	0.000514029	0.00457	0.0073
	22.9167	-0.00241	0.00464	0.01078
	22.9333	-0.00454	0.00393	0.01061
	22.95	-0.00601	0.000302931	0.00565
	22.9667	-0.00637	-0.0031	0.000179993
	22.9833	-0.00583	-0.00538	-0.00404
	23	-0.00343	-0.0076	-0.00474
	23.0167	-0.00203	-0.0075	-0.00687
	23.0333	-0.00123	-0.00545	-0.00568
	23.05	-0.00119	-0.00588	-0.006
	23.0667	-0.000546373	-0.00442	-0.00519
	23.0833	0.000544586	-0.000907214	-0.00476
	23.1	0.000985546	0.000511518	-0.000211878
	23.1167	0.00132	-0.0000597505	0.0023
	23.1333	0.00191	0.00184	0.00388
	23.15	0.00197	0.00237	0.00258
	23.1667	0.000750674	0.000315927	-0.000347753
	23.1833	-0.000013175	-0.000257972	-0.00371
	23.2	0.000742976	-0.00121	-0.00512
	23.2167	0.00172	-0.00328	-0.00361
	23.2333	0.00255	-0.0051	-0.000254428
	23.25	0.00369	-0.00546	0.0026
	23.2667	0.00493	-0.0062	0.00397
	23.2833	0.00513	-0.00538	0.00252
	23.3	0.00411	-0.00457	-0.000951102
	23.3167	0.00261	-0.00275	-0.0027
	23.3333	0.00083218	-0.00296	-0.00378
	23.35	-0.0000116692	-0.00256	-0.00545
	23.3667	-0.00148	-0.00291	-0.00418
	23.3833	-0.000459368	-0.00357	-0.00113
	23.4	0.00106	-0.00521	0.00207
	23.4167	0.00283	-0.00465	0.00562
	23.4333	0.00216	-0.00419	0.00704
	23.45	-0.000226288	-0.00297	0.00665
	23.4667	-0.00398	0.000615822	0.00545
	23.4833	-0.00775	0.00458	0.00283
	23.5	-0.0107	0.00548	0.00165
	23.5167	-0.01155	0.00328	0.0035
	23.5333	-0.01036	0.000561847	0.00474
	23.55	-0.01418	-0.01386	-0.00331
	23.5667	-0.02887	-0.04395	-0.03407
	23.5833	-0.05146	-0.08237	-0.08597
	23.6	-0.07963	-0.1264	-0.14473
	23.6167	-0.10681	-0.16705	-0.1972
	23.6333	-0.12285	-0.18818	-0.2202
	23.65	-0.12347	-0.18626	-0.2054
	23.6667	-0.1133	-0.1704	-0.16348
	23.6833	-0.09449	-0.14264	-0.11224
	23.7	-0.07354	-0.11568	-0.06535
	23.7167	-0.05849	-0.09611	-0.03714
	23.7333	-0.0498	-0.08461	-0.02351
	23.75	-0.04557	-0.07515	-0.01793
	23.7667	-0.04384	-0.06907	-0.01623
	23.7833	-0.04444	-0.06406	-0.01559
	23.8	-0.04607	-0.06004	-0.018
	23.8167	-0.0472	-0.05482	-0.02157
	23.8333	-0.0468	-0.04953	-0.02254
	23.85	-0.04568	-0.04419	-0.01992
	23.8667	-0.04357	-0.03795	-0.01741
	23.8833	-0.03918	-0.03062	-0.01243
	23.9	-0.03191	-0.02413	-0.00971
	23.9167	-0.02454	-0.01937	-0.00944
	23.9333	-0.01927	-0.01526	-0.01148
	23.95	-0.01674	-0.01183	-0.01153
	23.9667	-0.0155	-0.01049	-0.01045
	23.9833	-0.01626	-0.00961	-0.00713
	24	-0.01714	-0.01012	-0.00352
	24.0167	-0.01632	-0.00933	0.000130366
	24.0333	-0.01412	-0.00875	0.00129
	24.05	-0.01227	-0.00763	0.000125585
	24.0667	-0.01029	-0.00603	-0.000276806
	24.0833	-0.00863	-0.00314	-0.00223
	24.1	-0.0081	-0.000817089	-0.00601
	24.1167	-0.00734	-0.0000908683	-0.00838
	24.1333	-0.00595	-0.000794647	-0.01013
	24.15	-0.00444	-0.000758426	-0.01139
	24.1667	-0.00439	-0.000532206	-0.0102
	24.1833	-0.00477	-0.00286	-0.00747
	24.2	-0.00615	-0.00601	-0.00477
	24.2167	-0.00788	-0.00689	-0.000868322
	24.2333	-0.0088	-0.00865	0.00215
	24.25	-0.00904	-0.00951	0.000406897
	24.2667	-0.00776	-0.00776	-0.00384
	24.2833	-0.00595	-0.00439	-0.0068
	24.3	-0.00505	-0.00219	-0.00851
	24.3167	-0.00555	-0.00027542	-0.00766
	24.3333	-0.00456	0.00172	-0.00362
	24.35	-0.00495	0.00334	0.00426
	24.3667	-0.0049	0.00268	0.01009
	24.3833	-0.00282	0.00129	0.01397
	24.4	0.000258	0.00122	0.01398
	24.4167	0.00247	0.000901468	0.01393
	24.4333	0.00378	-0.000430718	0.01362
	24.45	0.00423	-0.000542903	0.01416
	24.4667	0.00329	0.000694912	0.01361
	24.4833	0.00201	0.000912727	0.01155
	24.5	-0.000737176	0.00244	0.00727
	24.5167	-0.00262	0.00549	0.00174
	24.5333	-0.0055	0.00771	-0.00383
	24.55	-0.00803	0.00862	-0.008
	24.5667	-0.00905	0.00863	-0.00805
	24.5833	-0.0065	0.00461	-0.00699
	24.6	-0.00162	-0.000622571	-0.00549
	24.6167	0.00419	-0.00437	-0.00404
	24.6333	0.00754	-0.00703	-0.00302
	24.65	0.00898	-0.00893	-0.00465
	24.6667	0.00754	-0.00853	-0.00551
	24.6833	0.00406	-0.0073	-0.00573
	24.7	0.000118467	-0.00399	-0.00514
	24.7167	-0.00112	-0.00212	-0.00587
	24.7333	-0.00233	-0.00219	-0.00552
	24.75	-0.00234	-0.00223	-0.00449
	24.7667	-0.00198	-0.00238	-0.00344
	24.7833	-0.00175	-0.00364	-0.00119
	24.8	-0.000560038	-0.00523	0.00436
	24.8167	-0.000101456	-0.00464	0.00914
	24.8333	-0.000312873	-0.00417	0.01318
	24.85	-0.000734291	-0.00431	0.01657
	24.8667	-0.000415709	-0.00589	0.01774
	24.8833	-0.00121	-0.00511	0.0175
	24.9	-0.00124	-0.00266	0.01814
	24.9167	-0.00186	0.0000759607	0.01842
	24.9333	-0.00159	0.00294	0.01643
	24.95	-0.00127	0.00557	0.01349
	24.9667	-0.00148	0.006	0.01083
	24.9833	-0.0015	0.00447	0.00877
	25	-0.00259	0.0027	0.00744
	25.0167	-0.00338	0.000448274	0.00842
	25.0333	-0.00317	-0.0023	0.00888
	25.05	-0.00322	-0.00215	0.00625
	25.0667	-0.00202	-0.00251	0.00226
	25.0833	0.00206	-0.00252	0.000232798
	25.1	0.00443	-0.00153	-0.00194
	25.1167	0.0051	0.000600587	-0.00438
	25.1333	0.00553	0.00164	-0.00556
	25.15	0.00383	0.00381	-0.00578
	25.1667	0.00133	0.00421	-0.00634
	25.1833	-0.00047703	0.00335	-0.0073
	25.2	-0.00212	0.00347	-0.006
	25.2167	-0.00309	0.00277	-0.00424
	25.2333	-0.00237	0.00108	-0.00313
	25.25	-0.00171	0.000804113	-0.00173
	25.2667	-0.00131	0.00351	0.00105
	25.2833	0.00075666	0.00603	0.0011
	25.3	0.00312	0.00746	-0.000588997
	25.3167	0.00479	0.00839	-0.00222
	25.3333	0.00555	0.00844	-0.00456
	25.35	0.0051	0.00611	-0.00636
	25.3667	0.00279	0.00288	-0.00521
	25.3833	0.000870442	0.00225	-0.00105
	25.4	-0.00118	0.00248	0.000267996
	25.4167	-0.00159	0.00332	-0.000697505
	25.4333	-0.000702667	0.0048	-0.0057
	25.45	-0.000147036	0.00675	-0.01226
	25.4667	-0.000651406	0.00601	-0.01786
	25.4833	-0.00189	0.00328	-0.01764
	25.5	-0.00307	0.00109	-0.01762
	25.5167	-0.0029	0.000205364	-0.01635
	25.5333	-0.0011	-0.00222	-0.01311
	25.55	0.000998379	-0.00363	-0.01053
	25.5667	0.00351	-0.00229	-0.00983
	25.5833	0.00457	-0.000908678	-0.00729
	25.6	0.00514	0.000762812	-0.0059
	25.6167	0.00502	0.00278	-0.00391
	25.6333	0.00381	0.00345	-0.00419
	25.65	0.0035	0.0038	-0.00385
	25.6667	0.00357	0.00486	-0.00334
	25.6833	0.00135	0.00286	0.00158
	25.7	-0.0000311118	0.00258	0.00745
	25.7167	0.000348945	0.00343	0.01416
	25.7333	-0.000150999	0.00275	0.01828
	25.75	-0.00105	0.000366218	0.0195
	25.7667	-0.000620885	0.0000477079	0.01818
	25.7833	-0.000406164	-0.00148	0.01324
	25.8	0.000400523	-0.00238	0.00879
	25.8167	0.00084721	-0.00187	0.00459
	25.8333	0.00142	-0.00152	0.00345
	25.85	0.00197	-0.00119	0.00306
	25.8667	0.00218	0.000192448	0.00323
	25.8833	0.00145	-0.000313179	0.00094945
	25.9	0.0014	-0.00208	-0.000296308
	25.9167	0.00218	-0.0021	-0.000762066
	25.9333	0.00337	-0.0023	-0.00204
	25.95	0.00415	-0.00316	-0.00383
	25.9667	0.0045	-0.0019	-0.00352
	25.9833	0.00479	0.00057306	-0.00471
	26	0.00238	0.00102	-0.00697
	26.0167	-0.00123	0.00215	-0.00763
	26.0333	-0.00285	0.00232	-0.00845
	26.05	-0.00587	-0.00573	-0.01972
	26.0667	-0.01792	-0.02988	-0.05518
	26.0833	-0.03608	-0.06507	-0.10547
	26.1	-0.06259	-0.10969	-0.16077
	26.1167	-0.09156	-0.14961	-0.21042
	26.1333	-0.11253	-0.17035	-0.22968
	26.15	-0.12022	-0.16871	-0.20711
	26.1667	-0.11485	-0.15099	-0.16274
	26.1833	-0.09659	-0.12238	-0.11592
	26.2	-0.07548	-0.09713	-0.07095
	26.2167	-0.05975	-0.08147	-0.045
	26.2333	-0.04697	-0.0696	-0.03473
	26.25	-0.04007	-0.06177	-0.03358
	26.2667	-0.03726	-0.05605	-0.03237
	26.2833	-0.03752	-0.0493	-0.03362
	26.3	-0.0387	-0.0433	-0.03331
	26.3167	-0.04161	-0.03858	-0.03108
	26.3333	-0.04395	-0.03416	-0.02736
	26.35	-0.04474	-0.03037	-0.02329
	26.3667	-0.04278	-0.02843	-0.01905
	26.3833	-0.04081	-0.02855	-0.01579
	26.4	-0.03782	-0.02932	-0.01181
	26.4167	-0.03229	-0.02831	-0.00339
	26.4333	-0.02725	-0.02569	0.00708
	26.45	-0.02427	-0.0199	0.0157
	26.4667	-0.02187	-0.01292	0.02034
	26.4833	-0.01916	-0.00705	0.01999
	26.5	-0.0171	-0.00209	0.01307
	26.5167	-0.01564	0.00126	0.00431
	26.5333	-0.01433	0.00152	-0.00158
	26.55	-0.01265	0.000156751	-0.00646
	26.5667	-0.01058	-0.00225	-0.01125
	26.5833	-0.00875	-0.0063	-0.01392
	26.6	-0.00606	-0.01071	-0.01585
	26.6167	-0.00271	-0.01404	-0.01889
	26.6333	-0.000426345	-0.01515	-0.01919
	26.65	-0.00000791638	-0.01357	-0.01639
	26.6667	0.000186022	-0.00999	-0.01481
	26.6833	-0.000200039	-0.00584	-0.01165
	26.7	-0.00107	-0.00284	-0.00631
	26.7167	-0.00189	-0.000329165	-0.00115
	26.7333	-0.00278	0.00132	0.00272
	26.75	-0.00511	0.00183	0.0087
	26.7667	-0.00873	0.00129	0.01007
	26.7833	-0.00963	0.000599583	0.00745
	26.8	-0.00913	0.00057427	0.0038
	26.8167	-0.00786	0.00177	0.00131
	26.8333	-0.00659	0.0027	0.00109
	26.85	-0.00455	0.00604	0.00439
	26.8667	-0.00345	0.00971	0.01004
	26.8833	-0.00403	0.0101	0.01555
	26.9	-0.00416	0.00794	0.01906
	26.9167	-0.00403	0.00567	0.01883
	26.9333	-0.00407	0.000871766	0.0179
	26.95	-0.00436	-0.00346	0.01589
	26.9667	-0.00241	-0.00527	0.01059
	26.9833	-0.000688464	-0.0067	0.00403
	27	0.00139	-0.00729	-0.00163
	27.0167	0.00267	-0.00664	-0.00543
	27.0333	0.00256	-0.00673	-0.00921
	27.05	0.00128	-0.00557	-0.00995
	27.0667	-0.000255931	-0.00344	-0.00855
	27.0833	-0.0015	-0.00205	-0.00629
	27.1	-0.00192	-0.000721832	-0.00348
	27.1167	-0.00335	0.000517997	-0.00101
	27.1333	-0.004	-0.000272175	-0.0000355579
	27.15	-0.00467	-0.00157	0.00139
	27.1667	-0.00343	-0.00153	0.00314
	27.1833	-0.00202	-0.00221	0.00391
	27.2	0.000906121	-0.00304	0.00563
	27.2167	0.00327	-0.00355	0.00751
	27.2333	0.00565	-0.00227	0.00837
	27.25	0.00626	-0.000974277	0.0059
	27.2667	0.00476	0.000271404	0.00214
	27.2833	0.00305	0.00114	-0.00148
	27.3	0.00172	0.00144	-0.00286
	27.3167	0.00128	0.00207	-0.00262
	27.3333	-0.000720147	0.00313	-0.00064952
	27.35	-0.00019943	0.00313	0.00121
	27.3667	-0.000488713	0.00412	0.00439
	27.3833	-0.00129	0.00383	0.00754
	27.4	-0.00227	0.00146	0.00736
	27.4167	-0.00215	-0.00123	0.00747
	27.4333	-0.00266	-0.00219	0.00893
	27.45	-0.00252	-0.00216	0.00961
	27.4667	-0.00193	0.00174	0.00605
	27.4833	-0.000233694	0.00465	0.0039
	27.5	0.000867022	0.00562	0.00268
	27.5167	0.000557739	0.00508	0.0023
	27.5333	-0.000530702	0.00422	0.0019
	27.55	-0.000520542	0.000700531	0.00609
	27.5667	-0.00106	0.00022293	0.00978
	27.5833	-0.00268	0.00169	0.01196
	27.6	-0.0018	0.00398	0.01027
	27.6167	-0.000809902	0.00373	0.00592
	27.6333	0.000140258	0.00599	0.00639
	27.65	-0.00134	0.00447	0.01151
	27.6667	-0.00142	0.000687326	0.01721
	27.6833	-0.00151	-0.00171	0.02206
	27.7	0.00105	-0.000787875	0.02515
	27.7167	0.00242	-0.00137	0.02066
	27.7333	0.00403	-0.0019	0.01355
	27.75	0.00495	-0.000810677	0.00589
	27.7667	0.00337	0.00000172207	-0.00178
	27.7833	-0.000608302	-0.0000958786	-0.00665
	27.8	-0.00386	-0.00205	-0.00838
	27.8167	-0.00513	-0.0022	-0.01017
	27.8333	-0.00473	-0.00186	-0.00953
	27.85	-0.00235	-0.00104	-0.00531
	27.8667	0.000166057	-0.00148	-0.00276
	27.8833	0.000734297	-0.000503573	-0.000848886
	27.9	0.000882538	-0.0000316533	-0.00104
	27.9167	0.000340778	-0.000599734	-0.00315
	27.9333	-0.000420981	-0.000967814	-0.00561
	27.95	0.00115	0.000234105	-0.00598
	27.9667	0.00396	0.000636024	-0.00711
	27.9833	0.00503	0.000847944	-0.00504
	28	0.00417	0.000799863	-0.00182
	28.0167	0.00299	-0.0017	-0.00139
	28.0333	0.000728462	-0.00474	-0.00285
	28.05	0.000296703	-0.00433	-0.0016
	28.0667	0.00107	-0.00144	-0.000588531
	28.0833	0.00229	0.00164	-0.000139408
	28.1	0.00275	0.00578	0.00125
	28.1167	0.0019	0.00907	0.00306
	28.1333	-0.00256	0.01058	0.00413
	28.15	-0.00566	0.00812	0.00503
	28.1667	-0.00598	0.00433	0.00479
	28.1833	-0.00451	-0.0000233693	0.00496
	28.2	-0.00256	-0.00306	0.00583
	28.2167	0.000773314	-0.00498	0.00613
	28.2333	0.00157	-0.00425	0.00697
	28.25	0.000873383	-0.00124	0.00734
	28.2667	-0.00126	0.00174	0.00548
	28.2833	-0.00388	0.00208	0.00339
	28.3	-0.00557	0.00092866	0.0000236382
	28.3167	-0.00391	0.000830379	-0.00509
	28.3333	-0.00183	-0.000387903	-0.00886
	28.35	-0.000236408	-0.000746184	-0.0074
	28.3667	0.00206	0.00157	-0.00649
	28.3833	0.00367	0.00342	-0.00699
	28.4	0.00307	0.0024	-0.00722
	28.4167	0.00134	0.000883096	-0.00574
	28.4333	-0.000222993	-0.00118	-0.00585
	28.45	-0.00222	-0.00357	-0.00434
	28.4667	-0.00367	-0.00472	-0.00138
	28.4833	-0.00397	-0.00558	0.00111
	28.5	-0.00264	-0.00552	0.00153
	28.5167	-0.00133	-0.00669	0.00212
	28.5333	0.000239123	-0.00813	0.00186
	28.55	-0.00176	-0.01511	-0.00504
	28.5667	-0.01459	-0.03761	-0.03309
	28.5833	-0.03546	-0.06903	-0.08033
	28.6	-0.06343	-0.10383	-0.13615
	28.6167	-0.09391	-0.13888	-0.18365
	28.6333	-0.11357	-0.15796	-0.20333
	28.65	-0.11628	-0.15267	-0.18408
	28.6667	-0.10712	-0.13477	-0.139
	28.6833	-0.08735	-0.10749	-0.08498
	28.7	-0.06406	-0.07914	-0.03951
	28.7167	-0.04682	-0.06099	-0.01704
	28.7333	-0.03674	-0.05145	-0.01331
	28.75	-0.03289	-0.04548	-0.01653
	28.7667	-0.03324	-0.04113	-0.01998
	28.7833	-0.0359	-0.03806	-0.02166
	28.8	-0.04009	-0.03587	-0.0198
	28.8167	-0.04409	-0.03276	-0.01752
	28.8333	-0.04502	-0.02686	-0.01444
	28.85	-0.04375	-0.02355	-0.01177
	28.8667	-0.03956	-0.01984	-0.00894
	28.8833	-0.03305	-0.01659	-0.00845
	28.9	-0.02557	-0.01375	-0.01136
	28.9167	-0.02074	-0.01253	-0.01421
	28.9333	-0.01696	-0.01108	-0.01546
	28.95	-0.01461	-0.00943	-0.01792
	28.9667	-0.01422	-0.00711	-0.01907
	28.9833	-0.01598	-0.00527	-0.01558
	29	-0.01631	-0.00415	-0.01178
	29.0167	-0.01591	-0.0026	-0.00912
	29.0333	-0.01396	-0.0019	-0.00523
	29.05	-0.01234	-0.0023	-0.00191
	29.0667	-0.00959	-0.0033	0.000775041
	29.0833	-0.0068	-0.00136	0.00243
	29.1	-0.00426	0.000525919	0.00374
	29.1167	-0.00241	0.00131	0.00159
	29.1333	-0.0012	0.00161	-0.0024
	29.15	-0.000644756	0.00188	-0.0052
	29.1667	0.00188	-0.00275	-0.00655
	29.1833	0.00435	-0.00829	-0.00924
	29.2	0.0053	-0.01188	-0.01208
	29.2167	0.00347	-0.01271	-0.0119
	29.2333	0.00193	-0.00959	-0.01161
	29.25	-0.000857945	-0.00626	-0.00935
	29.2667	-0.00387	-0.00379	-0.00626
	29.2833	-0.00722	-0.00277	-0.000906297
	29.3	-0.00778	-0.00185	0.00256
	29.3167	-0.00665	-0.00267	0.00399
	29.3333	-0.00529	-0.00281	0.000578887
	29.35	-0.00344	-0.000847654	-0.0022
	29.3667	-0.00181	0.00309	-0.0025
	29.3833	0.000253721	0.0053	-0.00211
	29.4	-0.000507979	0.00705	-0.000547534
	29.4167	-0.00219	0.00844	0.00243
	29.4333	-0.00519	0.00792	0.0028
	29.45	-0.00614	0.00662	0.00016765
	29.4667	-0.00745	0.00491	-0.00452
	29.4833	-0.00701	0.00245	-0.00858
	29.5	-0.0064	0.00163	-0.01138
	29.5167	-0.0042	0.00202	-0.01324
	29.5333	-0.00234	0.00226	-0.01763
	29.55	0.000316724	0.000794602	-0.01962
	29.5667	0.00272	-0.002	-0.02159
	29.5833	0.00394	-0.00613	-0.02272
	29.6	0.00495	-0.00987	-0.02112
	29.6167	0.0053	-0.01355	-0.01478
	29.6333	0.00439	-0.01421	-0.00868
	29.65	0.00253	-0.01217	-0.00199
	29.6667	0.00176	-0.00789	0.00319
	29.6833	0.00122	-0.00255	0.00697
	29.7	0.000621617	0.00344	0.00945
	29.7167	-0.000394387	0.00913	0.01331
	29.7333	-0.000720391	0.01202	0.01649
	29.75	-0.000326395	0.01418	0.01796
	29.7667	-0.000952399	0.01415	0.01664
	29.7833	-0.0016	0.01361	0.01555
	29.8	-0.00117	0.01138	0.0098
	29.8167	-0.000200412	0.00907	0.00268
	29.8333	-0.000226416	0.00556	-0.00198
	29.85	0.00023758	0.00185	-0.00172
	29.8667	0.000428196	-0.0028	-0.00125
	29.8833	0.00104	-0.00551	0.0000545242
	29.9	0.00206	-0.00576	0.000996521
	29.9167	0.00311	-0.00465	0.00103
	29.9333	0.00304	-0.00343	-0.00178
	29.95	0.00209	-0.00181	-0.00276
	29.9667	0.000581495	-0.00157	-0.00139
	29.9833	-0.000392956	-0.00203	-0.000663497
	30	-0.00214	-0.00334	0.0008985
	30.0167	-0.0016	-0.0036	0.00231
	30.0333	-0.000276306	-0.00405	0.00113
	30.05	0.000799243	-0.00296	-0.00076551
	30.0667	0.001	0.0000435414	-0.000483514
	30.0833	0.0019	0.00221	-0.00285
	30.1	0.00119	0.00465	-0.00158
	30.1167	0.00103	0.00704	-0.000227524
	30.1333	0.00224	0.00588	0.00186
	30.15	0.00264	0.00297	0.00282
	30.1667	0.00345	0.00226	0.00511
	30.1833	0.00275	0.000680855	0.00476
	30.2	0.00000894669	-0.000272339	0.00447
	30.2167	-0.00288	0.00182	0.00359
	30.2333	-0.00428	0.00364	0.000489112
	30.25	-0.0053	0.00429	0.000535911
	30.2667	-0.00514	0.00524	0.00195
	30.2833	-0.00272	0.00463	0.00393
	30.3	-0.000837078	0.00265	0.00557
	30.3167	-0.00129	-0.000384692	0.01007
	30.3333	-0.00179	-0.00452	0.01246
	30.35	-0.00158	-0.00755	0.0119
	30.3667	-0.00273	-0.00837	0.01027
	30.3833	-0.00308	-0.00787	0.00963
	30.4	-0.00262	-0.00588	0.00793
	30.4167	-0.00217	-0.00421	0.00588
	30.4333	-0.0000751098	-0.00464	0.00475
	30.45	0.00365	-0.00611	0.00451
	30.4667	0.00436	-0.00656	0.00368
	30.4833	0.00607	-0.00599	0.00118
	30.5	0.00576	-0.00518	0.00147
	30.5167	0.0033	-0.00397	0.00276
	30.5333	0.000103606	-0.00136	0.00211
	30.55	-0.000701615	0.000905849	0.00221
	30.5667	-0.0012	0.0000230588	0.00564
	30.5833	-0.000712058	0.00113	0.00602
	30.6	-0.000177279	0.00246	0.0048
	30.6167	0.0001475	0.00207	0.00567
	30.6333	-0.000307721	-0.000138103	0.00793
	30.65	-0.00175	-0.000200894	0.00785
	30.6667	-0.00343	-0.00129	0.0058
	30.6833	-0.00445	-0.00369	0.00404
	30.7	-0.00501	-0.0063	-0.000564227
	30.7167	-0.00475	-0.00784	-0.00676
	30.7333	-0.00342	-0.00839	-0.01084
	30.75	-0.00101	-0.0086	-0.01228
	30.7667	0.000806053	-0.00866	-0.01251
	30.7833	0.00382	-0.0077	-0.00995
	30.8	0.0058	-0.00774	-0.0063
	30.8167	0.00537	-0.00785	-0.00624
	30.8333	0.00433	-0.00875	-0.00766
	30.85	0.00373	-0.0074	-0.00959
	30.8667	0.00129	-0.00683	-0.01016
	30.8833	-0.00054502	-0.00537	-0.01094
	30.9	-0.00168	-0.00408	-0.00912
	30.9167	-0.00192	-0.00174	-0.00504
	30.9333	-0.00175	-0.000664833	-0.00158
	30.95	-0.000857061	0.00188	-0.000479039
	30.9667	0.000459929	0.00267	0.000627442
	30.9833	0.000736919	0.00308	0.000763923
	31	-0.000416092	0.00239	-0.000259596
	31.0167	-0.00193	0.00242	-0.000953114
	31.0333	-0.00327	-0.000513171	-0.00213
	31.05	-0.00703	-0.00547	-0.00839
	31.0667	-0.01697	-0.02381	-0.03382
	31.0833	-0.03202	-0.05108	-0.0776
	31.1	-0.05321	-0.08641	-0.127
	31.1167	-0.0783	-0.11957	-0.17199
	31.1333	-0.09828	-0.14231	-0.19646
	31.15	-0.10544	-0.14589	-0.18513
	31.1667	-0.10253	-0.13722	-0.14519
	31.1833	-0.09134	-0.11642	-0.09526
	31.2	-0.07191	-0.09437	-0.04314
	31.2167	-0.05337	-0.07697	-0.00954
	31.2333	-0.0398	-0.06458	0.00296
	31.25	-0.03058	-0.05449	0.000728862
	31.2667	-0.02337	-0.04735	-0.00264
	31.2833	-0.02219	-0.04063	-0.00845
	31.3	-0.02487	-0.03556	-0.01073
	31.3167	-0.02684	-0.0308	-0.0076
	31.3333	-0.02759	-0.02423	-0.00199
	31.35	-0.02928	-0.019	0.00194
	31.3667	-0.03107	-0.01584	0.00167
	31.3833	-0.03123	-0.01379	0.000525998
	31.4	-0.02889	-0.0132	0.00176
	31.4167	-0.02686	-0.01644	0.00465
	31.4333	-0.0237	-0.02048	0.00455
	31.45	-0.01983	-0.02282	0.00541
	31.4667	-0.01648	-0.02386	0.0058
	31.4833	-0.0162	-0.0233	0.00401
	31.5	-0.01619	-0.02005	0.00133
	31.5167	-0.01536	-0.01562	-0.00164
	31.5333	-0.01346	-0.01197	-0.00332
	31.55	-0.01131	-0.00935	-0.00408
	31.5667	-0.00817	-0.00763	-0.0034
	31.5833	-0.00555	-0.00778	-0.0015
	31.6	-0.00604	-0.0076	0.000812005
	31.6167	-0.00704	-0.00906	0.00161
	31.6333	-0.00562	-0.01139	0.00363
	31.65	-0.00536	-0.01135	0.00356
	31.6667	-0.00673	-0.00831	0.0011
	31.6833	-0.00613	-0.00598	0.00081541
	31.7	-0.00401	-0.00359	0.00118
	31.7167	-0.0033	-0.000704376	-0.00215
	31.7333	-0.00317	-0.000145593	-0.00527
	31.75	-0.00245	-0.00124	-0.00567
	31.7667	-0.00129	-0.000418026	-0.00525
	31.7833	0.00145	0.00178	-0.00605
	31.8	0.00362	0.0033	-0.00643
	31.8167	0.00538	0.00654	-0.00574
	31.8333	0.00581	0.00899	-0.00498
	31.85	0.00536	0.00798	-0.0046
	31.8667	0.00118	0.00427	-0.00277
	31.8833	-0.00278	0.00245	0.00058962
	31.9	-0.00557	-0.000134575	-0.000174876
	31.9167	-0.00611	-0.00106	-0.003
	31.9333	-0.00696	0.00143	-0.00565
	31.95	-0.00661	0.00434	-0.00701
	31.9667	-0.00617	0.00626	-0.00718
	31.9833	-0.00517	0.00648	-0.00163
	32	-0.00449	0.0048	0.0046
	32.0167	-0.003	0.00203	0.01149
	32.0333	-0.00229	0.000949004	0.01783
	32.05	-0.00221	-0.00125	0.02053
	32.0667	-0.00126	-0.00296	0.01982
	32.0833	-0.00104	-0.00383	0.01933
	32.1	-0.000672017	-0.00446	0.01673
	32.1167	0.000266206	-0.00453	0.01158
	32.1333	0.00205	-0.00286	0.00805
	32.15	0.00188	-0.00144	0.00539
	32.1667	0.0016	-0.00187	0.00482
	32.1833	0.000439099	-0.0045	0.00128
	32.2	0.000123138	-0.00823	-0.00292
	32.2167	0.000500696	-0.00954	-0.0083
	32.2333	0.00107	-0.00716	-0.01192
	32.25	0.00291	-0.00237	-0.01638
	32.2667	0.00577	0.00291	-0.01932
	32.2833	0.00676	0.00891	-0.02197
	32.3	0.00643	0.01081	-0.02238
	32.3167	0.00584	0.00784	-0.02224
	32.3333	0.00343	0.00329	-0.02286
	32.35	-0.000578841	-0.000309927	-0.0215
	32.3667	-0.00218	-0.00444	-0.01776
	32.3833	-0.00436	-0.00704	-0.01316
	32.4	-0.00518	-0.00671	-0.01066
	32.4167	-0.00279	-0.00349	-0.00749
	32.4333	-0.000221052	-0.00218	-0.00366
	32.45	0.000176506	0.000303131	-0.00191
	32.4667	-0.000835936	0.0018	-0.00173
	32.4833	-0.00158	0.00109	-0.00108
	32.5	-0.00328	-0.00195	-0.000392291
	32.5167	-0.00423	-0.00319	0.000198751
	32.5333	-0.00504	-0.00355	0.00129
	32.55	-0.00166	-0.00353	0.00232
	32.5667	0.000939411	-0.00326	0.000921879
	32.5833	0.00343	-0.00272	-0.000477078
	32.6	0.00578	-0.00209	-0.00337
	32.6167	0.009	-0.00266	-0.00645
	32.6333	0.01014	-0.00125	-0.00714
	32.65	0.00881	0.00116	-0.0061
	32.6667	0.00707	0.00454	-0.00531
	32.6833	0.00551	0.00803	-0.00175
	32.7	0.00312	0.01133	0.00287
	32.7167	0.000297431	0.01199	0.00394
	32.7333	-0.000155011	0.0101	0.00563
	32.75	-0.000237453	0.00738	0.00842
	32.7667	-0.000249896	0.00446	0.00679
	32.7833	-0.000390169	0.0011	0.00477
	32.8	0.000895353	-0.00132	0.00436
	32.8167	0.00217	-0.00168	0.00339
	32.8333	0.00238	-0.00179	0.00238
	32.85	0.00302	-0.00316	0.00345
	32.8667	0.00301	-0.00518	0.00316
	32.8833	0.00153	-0.00652	0.00109
	32.9	-0.00157	-0.00721	0.000838046
	32.9167	-0.00309	-0.00853	-0.00204
	32.9333	-0.00272	-0.00906	-0.00662
	32.95	-0.00159	-0.00817	-0.00845
	32.9667	-0.00152	-0.00548	-0.00715
	32.9833	-0.000673913	-0.00261	-0.00592
	33	-0.00000839198	0.00023838	-0.00291
	33.0167	-0.00273	0.00235	0.00154
	33.0333	-0.00475	0.00413	0.00469
	33.05	-0.00513	0.00573	0.0048
	33.0667	-0.00386	0.00731	0.00633
	33.0833	-0.00269	0.00862	0.00827
	33.1	-0.000961062	0.00905	0.00802
	33.1167	0.000460678	0.00864	0.00561
	33.1333	0.00124	0.0067	0.00318
	33.15	-0.000145841	0.00389	-0.00371
	33.1667	-0.00286	0.000902636	-0.01384
	33.1833	-0.0041	-0.00132	-0.01927
	33.2	-0.00544	-0.00331	-0.01841
	33.2167	-0.00499	-0.00375	-0.01731
	33.2333	-0.0026	-0.00372	-0.01482
	33.25	0.000634599	-0.00326	-0.00857
	33.2667	0.00327	-0.00141	-0.00459
	33.2833	0.00579	0.00151	-0.00443
	33.3	0.00666	0.00189	-0.00178
	33.3167	0.00561	0.0024	0.000786073
	33.3333	0.00328	0.00195	-0.00063433
	33.35	0.000675039	0.00129	-0.00257
[truncated: 911 more rows]

## Sheet: Figure 3c
		Concentration (µM)	AaNGT vs FGNWTT		H214A vs FGNWTT		D215A vs FGNWTT		R177A vs FGNWTT		Triple mutant vs FGNWTT
		0	0	0	0	0	0	0	0	0	0	0
		10	0.00424083	0.00644791	0.00030768	0.00048188	-0.00350683	-0.00380282	-0.0239885	-0.0226193	-0.102914	-0.0953506
		25	0.0161036	0.0204251	0.00083871	0.00094865	-0.00198671	-0.00196864	-0.0238534	-0.0205141	-0.0896707	-0.0890119
		50	0.0460209	0.0401808	0.00179955	0.00169242	-0.00127878	-0.00164238	-0.0231234	-0.0200402	-0.0818313	-0.0653905
		100	0.131552	0.137396	0.00625478	0.00627677	0.00481292	-0.00200752	-0.0231154	-0.0147024	-0.0743413	-0.11621
		250	0.161241	0.176022	0.0132626	0.0118354	0.00569445	0.00410748	-0.022708	-0.0162148	-0.046351	-0.0634473
		500	0.203698	0.208291	0.0153249	0.0144098	-0.00217704	0.00761332	-0.0193465	-0.0236336	-0.0485504	-0.0460748
		1000	0.186412	0.196951	0.0172648	0.0168077	-0.00186588	-0.00210818	-0.0149626	-0.0197034	-0.0146606	-0.0111369

## Sheet: Supplementary Figure 5
a)	Protein	Protein Backbone		b)	Peptide	Peptide Backbone
	0	0			0	0
	1.1366	0.8842			0.6441	0.5521
	1.2865	1.0029			0.6934	0.5701
	1.2395	0.9712			0.6561	0.4124
	1.2276	0.8941			0.4818	0.4866
	1.3307	0.9634			0.6546	0.5716
	1.4466	1.0849			1.0001	0.7325
	1.3471	0.9539			0.827	0.6426
	1.4669	1.0949			0.9099	0.57
	1.4711	1.0515			0.4475	0.3795
	1.5242	1.081			0.6108	0.522
	1.4921	1.0832			0.6074	0.5505
	1.5671	1.125			0.7743	0.7222
	1.4959	1.1151			0.6832	0.5497
	1.5322	1.103			0.6395	0.4559
	1.5983	1.1739			0.3694	0.3264
	1.5815	1.1608			0.6698	0.6465
	1.6825	1.2976			0.5393	0.3928
	1.6207	1.216			0.6203	0.5257
	1.655	1.2308			0.556	0.5685
	1.5828	1.1872			0.6715	0.5864
	1.5909	1.1491			0.5472	0.5521
	1.6529	1.2189			0.5203	0.5325
	1.5717	1.1805			0.6612	0.5638
	1.7041	1.2521			0.6396	0.5197
	1.702	1.2786			0.5901	0.4755
	1.5824	1.1533			1.2903	0.7193
	1.5357	1.1195			0.5714	0.5481
	1.4987	1.0895			0.9731	0.6387
	1.5581	1.1647			0.7216	0.6109
	1.5226	1.0864			0.6847	0.5061
	1.6885	1.2829			0.5475	0.4467
	1.6281	1.1913			0.7868	0.6269
	1.6709	1.264			0.9843	0.8049
	1.8371	1.4421			0.7027	0.6123
	1.61	1.1933			0.9549	0.6748
	1.624	1.1665			0.5522	0.4955
	1.6635	1.2771			0.5698	0.5337
	1.7204	1.2757			0.5412	0.5157
	1.7087	1.3128			0.6285	0.6999
	1.7171	1.2661			0.638	0.6464
	1.6845	1.2314			0.4236	0.3875
	1.697	1.2686			0.6982	0.6571
	1.7431	1.3273			0.482	0.4219
	1.8049	1.357			0.5756	0.5275
	1.7771	1.3422			0.4569	0.388
	1.8077	1.3779			0.5302	0.4546
	1.7092	1.2788			0.5723	0.4804
	1.881	1.5007			0.5496	0.4071
	1.8776	1.461			0.6079	0.5906
	1.7538	1.3168			0.7476	0.5791
	1.886	1.4478			0.6752	0.5982
	1.881	1.4696			0.52	0.4455
	1.9043	1.4886			0.6426	0.4209
	2.0403	1.6197			0.7425	0.5119
	1.828	1.4185			0.6975	0.5154
	1.8232	1.3596			0.7421	0.6453
	1.8266	1.3341			0.5428	0.4529
	1.7278	1.2474			0.686	0.6506
	1.6692	1.2841			0.4728	0.4264
	1.6955	1.2521			0.5437	0.4579
	1.7208	1.2757			0.4643	0.3786
	1.77	1.3523			0.4968	0.532
	1.7014	1.2822			0.4498	0.4405
	1.8518	1.4367			0.506	0.5046
	1.8837	1.47			0.5625	0.5686
	1.7366	1.2941			0.4278	0.465
	1.7033	1.2198			0.4757	0.3678
	1.9224	1.4983			0.6387	0.438
	1.7841	1.3657			0.881	0.8402
	1.8067	1.4177			0.6725	0.6406
	1.8191	1.4258			0.5151	0.433
	1.7679	1.3412			0.6629	0.4982
	1.7787	1.3271			0.4928	0.4743
	1.9493	1.523			0.8059	0.7561
	1.8214	1.4161			0.7298	0.6366
	1.7812	1.3521			0.5758	0.4777
	2.0211	1.6182			0.5641	0.535
	1.9037	1.5046			0.6198	0.4676
	1.9828	1.5779			0.816	0.5405
	1.8222	1.4061			0.5384	0.4136
	1.9279	1.534			0.7866	0.5829
	1.9403	1.5521			0.6107	0.5034
	1.8789	1.452			0.6217	0.4346
	1.9738	1.5767			0.6582	0.5241
	1.9084	1.5011			0.5975	0.3602
	1.9396	1.5078			0.8345	0.5281
	2.0188	1.5859			0.4058	0.4263
	2.1375	1.7049			0.4479	0.3626
	2.015	1.5538			0.4912	0.3706
	2.0009	1.5854			0.5213	0.4212
	2.0259	1.5843			0.4905	0.4425
	2.0215	1.5854			0.5763	0.4442
	1.9176	1.4266			0.5531	0.4162
	1.825	1.3753			0.5126	0.3604
	1.9417	1.5058			0.5626	0.4556
	2.1128	1.6972			0.5986	0.4744
	2.0818	1.6642			0.7024	0.4991
	1.9375	1.4679			0.7399	0.5057
	1.9243	1.4793			0.6321	0.4595
	1.9138	1.4724			0.6734	0.4127
	1.9042	1.4629			1.1379	0.9123
	1.8399	1.3883			1.2101	0.9276
	1.893	1.4514			1.3865	1.0138
	1.9344	1.4971			1.2042	0.9372
	1.7511	1.2937			1.3069	0.9574
	1.8263	1.4031			1.1879	0.81
	1.7845	1.3432			1.2694	0.8402
	1.7556	1.2609			1.1359	0.7957
	1.8514	1.3578			1.3151	1.0125
	1.7569	1.2925			0.9547	0.5845
	1.7696	1.2899			1.0484	0.631
	1.724	1.2573			0.9193	0.5638
	1.7956	1.3108			0.869	0.485
	1.698	1.2488			0.8008	0.3877
	1.7295	1.2774			0.872	0.4494
	1.8035	1.3699			0.8093	0.4104
	1.8057	1.3164			0.8445	0.5
	1.9125	1.4794			1.0954	0.7231
	1.9739	1.5357			1.0359	0.6107
	1.9531	1.5386			0.9309	0.4481
	1.7374	1.2181			0.9979	0.512
	1.8933	1.4612			0.8223	0.3977
	1.9319	1.4949			0.806	0.38
	1.871	1.4423			1.0396	0.5902
	2.0318	1.6169			1.0737	0.6575
	1.7895	1.3294			1.3734	0.6913
	2.0301	1.5831			0.8338	0.4375
	2.0584	1.6064			0.8537	0.416
	1.8031	1.3404			0.9194	0.5472
	2.0292	1.5809			0.8186	0.4444
	1.9478	1.499			0.8433	0.5701
	1.8853	1.4065			0.8091	0.3904
	1.9182	1.4822			0.8628	0.4099
	2.0511	1.5794			0.8901	0.3988
	2.025	1.5608			0.8498	0.588
	2.0138	1.5056			0.811	0.4702
	2.164	1.7162			0.9656	0.5713
	2.0201	1.5378			0.7888	0.3565
	2.221	1.7647			0.8816	0.503
	2.0794	1.6405			0.8221	0.4958
	2.1133	1.6512			0.9933	0.4871
	2.0929	1.6097			0.9268	0.5457
	2.1548	1.6615			0.8225	0.4536
	2.1073	1.591			0.7593	0.3799
	2.1313	1.6168			0.8586	0.5147
	2.0536	1.5528			0.7407	0.3523
	1.9436	1.3879			0.8073	0.461
	2.3976	1.928			0.8566	0.4339
	1.9947	1.4685			0.8546	0.4304
	2.0698	1.5546			0.8739	0.4135
	2.0094	1.4924			0.8826	0.5104
	1.9908	1.5013			1.0094	0.4237
	2.0344	1.5744			0.9909	0.5291
	2.1698	1.736			0.9661	0.5005
	1.9893	1.5306			0.8146	0.4906
	2.152	1.7091			0.887	0.4682
	2.0014	1.5003			0.919	0.5635
	2.0987	1.6112			0.9138	0.413
	2.1068	1.6396			0.9558	0.5338
	2.1663	1.6873			0.9041	0.5836
	2.1625	1.679			0.8125	0.5074
	2.246	1.8052			0.9648	0.5708
	2.1867	1.7175			0.9336	0.4856
	2.3996	1.9436			0.8428	0.3069
	2.3175	1.8677			0.9045	0.4889
	2.1574	1.6767			0.7797	0.2687
	2.2022	1.7383			0.9106	0.5134
	2.1031	1.6298			0.8829	0.47
	2.2918	1.8453			0.7603	0.3259
	2.1293	1.6526			0.7811	0.3566
	2.3881	1.9235			0.9869	0.5642
	2.2022	1.7025			0.8485	0.3639
	2.245	1.7709			0.8931	0.4771
	2.1885	1.6942			0.7797	0.3869
	2.1103	1.6109			0.9605	0.5572
	2.2675	1.8406			0.8774	0.5166
	2.15	1.7029			0.9548	0.4847
	2.2683	1.8442			0.9209	0.4626
	2.0845	1.5863			0.9206	0.4782
	2.3671	1.9051			0.8592	0.4802
	2.3654	1.9252			0.8659	0.3344
	2.2122	1.7394			0.8997	0.3996
	2.2783	1.8299			1.0607	0.5466
	2.1182	1.6482			1.3316	0.793
	2.3138	1.8718			0.7885	0.3115
	2.2453	1.8032			0.7952	0.3851
	2.3069	1.8678			0.8501	0.5348
	2.5168	2.0767			0.7913	0.4526
	2.2611	1.8019			0.7861	0.3417
	2.1938	1.7038			0.7531	0.3507
	2.1304	1.6815			0.7611	0.413
	2.2013	1.75			0.8677	0.4456
	2.2026	1.7207			0.8433	0.4165
	2.257	1.7666			1.1284	0.6588
	2.1443	1.6439			0.8793	0.5076
	2.0994	1.5784			0.9636	0.555
	2.1938	1.7339			0.8177	0.3932
	2.0978	1.599			0.8039	0.5767
	2.2398	1.7664			0.7741	0.3652
	2.2409	1.7654			1.1739	0.6257
	2.1939	1.7115			0.7751	0.3567
	2.3333	1.8886			0.9276	0.5193
	2.3555	1.8894			0.8557	0.523
	2.2616	1.7737			0.7849	0.3759
	2.4852	2.0632			0.9048	0.5068
	2.372	1.911			0.9508	0.5547
	2.0908	1.5783			0.8101	0.4702
	2.4072	1.9785			0.809	0.3315
	2.2999	1.8598			1.0678	0.6695
	2.4409	2.0332			0.7993	0.3693
	2.3656	1.9517			0.753	0.3724
	2.3189	1.8694			0.7625	0.3744
	2.3268	1.8486			0.8515	0.4826
	2.3459	1.8936			0.8311	0.4767
	2.2908	1.8005			0.9514	0.4625
	2.3522	1.9157			0.8796	0.462
	2.3501	1.8827			0.8689	0.5505
	2.4298	1.9765			0.8988	0.4108
	2.2472	1.7642			0.9241	0.5756
	2.2212	1.7503			0.8638	0.4607
	2.1696	1.6902			1.1523	0.7993
	2.1507	1.6871			0.8379	0.4372
	2.1984	1.7705			0.8812	0.4274
	2.1287	1.6612			1.0456	0.7418
	2.1731	1.7548			0.7603	0.3442
	2.2411	1.787			0.9053	0.4583
	2.1564	1.6599			1.1454	0.7215
	2.2496	1.7487			0.8682	0.4681
	2.2451	1.7791			0.8981	0.5435
	2.2049	1.7544			1.1679	0.7714
	2.1183	1.6043			0.9361	0.5804
	2.1068	1.6283			1.3422	0.6896
	2.1331	1.6494			1.1886	0.7918
	2.1938	1.7244			1.155	0.6382
	2.094	1.59			1.2282	0.7159
	2.0889	1.6086			1.0332	0.4697
	2.1374	1.6634			1.2564	0.8179
	2.2142	1.7616			1.2071	0.7467
	2.1182	1.6615			0.9863	0.6516
	2.159	1.6752			0.8291	0.4684
	2.1474	1.6798			0.7989	0.3949
	2.0783	1.5988			0.9926	0.6451
	2.1025	1.6487			0.9242	0.535
	2.1091	1.6408			0.8041	0.4364
	2.1766	1.7105			0.8045	0.4818
	2.104	1.6426			0.8783	0.4493
	2.1367	1.6791			0.9822	0.6603
	2.1811	1.7249			0.8057	0.5206
	2.1923	1.7687			0.8509	0.4668
	2.0749	1.5916			0.8859	0.415
	2.1818	1.7024			0.896	0.5203
	2.2325	1.7815			0.9068	0.5305
	2.2429	1.7784			0.8899	0.462
	2.2821	1.8684			0.9822	0.6301
	2.2021	1.743			0.8158	0.445
	2.2966	1.8603			0.8446	0.4546
	2.1706	1.7409			0.9	0.4814
	2.3149	1.8816			0.851	0.4024
	2.0722	1.6316			0.8564	0.4884
	2.2442	1.8098			0.9342	0.5754
	2.2097	1.762			0.8254	0.3182
	2.2424	1.7883			0.8711	0.3911
	2.3868	1.934			0.8268	0.5336
	2.4023	1.9787			0.8594	0.5749
	2.1901	1.7624			0.9037	0.4363
	2.3407	1.9275			0.8374	0.4714
	2.1763	1.72			0.8926	0.5934
	2.2896	1.8541			0.8557	0.4488
	2.2213	1.8026			0.9092	0.4791
	2.2567	1.8331			0.8406	0.5009
	2.1622	1.7146			0.9565	0.6538
	2.2663	1.8151			0.8526	0.3901
	2.2947	1.829			0.8846	0.4413
	2.3174	1.8689			0.8771	0.4478
	2.4676	2.0383			1.0867	0.6706
	2.4095	1.986			0.7574	0.4341
	2.3141	1.9092			0.9444	0.6819
	2.2648	1.8598			0.8977	0.5578
	2.219	1.7651			0.8778	0.5401
	2.4243	1.9905			0.8897	0.4571
	2.1462	1.6803			0.7809	0.2898
	2.0571	1.605			0.8915	0.4976
	2.3945	1.9909			0.8259	0.4811
	2.4608	2.0587			0.838	0.3241
	2.2507	1.8498			0.7943	0.4045
	2.3388	1.9283			0.9489	0.6091
	2.2265	1.8201			0.9552	0.5782
	2.0989	1.6569			0.88	0.5325
	2.3064	1.9116			0.8488	0.4251
	2.1725	1.7389			1.325	0.6476
	2.1298	1.6852			1.2702	0.7833
	2.2293	1.8022			1.0205	0.4709
	2.2543	1.834			1.3473	0.8431
	2.1994	1.8052			1.111	0.5828
	2.1036	1.6743			1.2784	0.807
	1.9307	1.5368			1.1194	0.6918
	2.0257	1.6351			1.0319	0.5859
	1.9757	1.5622			1.1465	0.5485
	2.0747	1.7082			1.2395	0.6537
	2.0251	1.6248			1.0732	0.6289
	1.9204	1.5258			1.04	0.6125
	2.0943	1.6971			1.0612	0.6252
	2.2	1.829			1.1395	0.6643
	2.0207	1.6128			1.1528	0.7883
	2.0512	1.6497			1.0388	0.4879
	2.0193	1.6207			1.0349	0.4998
	2.0969	1.6996			0.9897	0.5785
	2.1194	1.7215			0.9397	0.5939
	2.2205	1.8369			0.8961	0.5149
	2.1972	1.7818			0.9052	0.4965
	1.9842	1.5643			0.8031	0.3571
	2.2307	1.8103			1.0838	0.5617
	2.0493	1.618			0.8681	0.4481
	2.0455	1.6407			0.9232	0.5494
	2.1651	1.7506			0.959	0.4608
	2.028	1.6027			0.8742	0.3927
	2.087	1.7033			0.9012	0.4982
	2.0184	1.6274			0.9099	0.4352
	2.016	1.594			0.9145	0.4596
	2.0555	1.668			0.9017	0.4889
	2.0859	1.6856			0.9583	0.476
	1.9459	1.4972			0.9294	0.5986
	2.0833	1.6903			0.8161	0.5047
	2.179	1.7555			0.9314	0.4651
	2.0695	1.6452			0.9865	0.5126
	2.1932	1.7966			1.0718	0.7078
	2.1879	1.7643			1.2045	0.6121
	2.3204	1.9074			1.284	0.5917
	2.4506	2.1224			0.8691	0.4505
	2.6183	2.2752			1.585	1.0777
	2.2878	1.9224			1.5408	1.0919
	1.9621	1.553			1.4592	1.0216
	2.2214	1.8507			1.508	1.0749
	2.2942	1.8711			1.3235	0.9048
	2.2874	1.8661			1.2195	0.9196
	2.5581	2.1196			0.8446	0.4407
	2.174	1.7431			0.8905	0.4947
	2.2043	1.7889			0.8713	0.5066
	2.235	1.8177			1.1787	0.6227
	2.2407	1.823			1.8803	0.8142
	2.2382	1.8			2.3345	1.0072
	2.2383	1.8502			2.4522	0.9793
	2.1918	1.7803			2.5358	1.2336
	2.2817	1.8328			2.5056	1.0197
	2.2465	1.8346			2.1593	0.8883
	2.0481	1.5815			2.882	1.1866
	2.278	1.875			2.4171	1.1691
	2.1181	1.6803			2.2903	0.9945
	2.1562	1.726			2.4266	1.0911
	2.1147	1.7109			3.0763	1.3519
	2.1366	1.7225			2.2253	1.0661
	2.1769	1.7431			2.8218	1.2636
	2.192	1.7921			2.5276	1.2276
	2.0787	1.6626			2.5145	1.1025
	2.1242	1.7087			2.4585	1.1913
	2.1553	1.7589			2.5356	1.1729
	2.2028	1.7933			2.4681	1.2261
	2.3495	1.9182			2.5069	1.1222
	2.5246	2.1017			2.3198	1.0564
	2.4153	2.0111			2.3906	0.9939
	2.4144	2.0366			2.6275	1.1788
	2.3404	1.9725			2.7145	1.2488
	2.4203	2.0728			2.6006	1.1819
	2.361	2.0293			2.6714	1.2393
	2.4064	2.0078			2.3212	1.141
	2.1356	1.6958			2.7743	1.268
	2.1323	1.677			2.492	1.0682
	2.1619	1.7188			2.6593	1.2165
	2.3539	1.9229			2.5484	1.0988
	2.2448	1.8256			2.3402	1.1052
	2.2484	1.8208			2.4895	0.9401
	2.4844	2.0489			2.5638	1.2229
	2.1632	1.7252			2.6299	1.2264
	2.1968	1.7613			2.7021	1.1918
	2.0828	1.637			2.6757	1.2869
	2.2529	1.8377			2.4289	1.2223
	2.248	1.8311			2.6503	1.2915
	2.2786	1.8325			2.5797	1.2348
	2.2819	1.8328			2.3653	1.1193
	2.2735	1.8821			2.3392	1.2063
	2.1334	1.7035			2.4601	1.2492
	2.3134	1.8788			2.4397	1.207
	2.2819	1.8482			2.4885	1.227
	2.2228	1.8082			2.3941	1.1955
	2.2574	1.822			2.5166	1.1923
	2.2579	1.8269			2.7115	1.2593
	2.4393	2.0407			2.4838	1.1553
	2.2207	1.7857			2.5798	1.1267
	2.1384	1.6961			2.7267	1.2654
	2.1284	1.7124			2.7849	1.2641
	2.1067	1.6807			2.5898	1.1709
	2.1418	1.6956			2.7845	1.2984
	2.0717	1.6224			2.8374	1.3636
	2.2664	1.8305			2.765	1.3039
	2.1858	1.7822			2.4362	1.1616
	2.3449	1.9299			2.781	1.2748
	2.1016	1.6762			2.6165	1.2162
	2.1977	1.7651			2.5018	1.1479
	2.2986	1.8485			2.5556	1.1665
	2.0386	1.5463			2.492	1.1004
	2.2017	1.777			2.6269	1.2045
	2.0202	1.569			2.683	1.1906
	1.9856	1.5497			2.4057	1.1891
	2.0929	1.6561			2.4146	1.1684
	2.2683	1.8444			2.6483	1.1366
	2.1847	1.7185			2.6771	1.2425
	2.0607	1.6012			2.5098	1.1741
	2.1179	1.6507			2.7481	1.2902
	2.2072	1.784			2.1206	0.8628
	2.1721	1.7389			2.1968	0.9435
	2.4098	1.9688			2.0854	0.8956
	2.6001	2.2116			2.2838	1.0567
	2.6235	2.2482			1.9542	0.9663
	2.5843	2.2087			1.8571	0.8599
	2.3926	1.9796			1.8984	0.9313
	2.1913	1.7536			1.8195	0.8088
	2.3457	1.9128			1.9819	0.8662
	2.4083	2.0134			2.4103	1.1079
	2.1866	1.7111			2.2343	1.0714
	2.2912	1.8391			2.1218	1.0635
	2.228	1.8108			2.2344	0.9402
	2.4148	2.0093			2.1675	0.885
	2.5807	2.1911			1.7916	0.9326
	2.6368	2.2564			2.4862	1.1684
	2.4748	2.0679			2.3817	1.2123
	2.3524	1.9204			2.8282	1.2222
	2.5231	2.0788			2.5742	1.2867
	2.2775	1.8173			2.6524	1.1338
	2.1099	1.6144			2.3981	1.2294
	2.3294	1.8924			2.2963	1.1263
	2.0484	1.5866			2.275	1.1551
	2.2039	1.7616			2.4018	1.2462
	2.1995	1.7269			2.7365	1.1971
	2.1272	1.6397			2.53	1.3595
	2.2291	1.7781			2.2176	1.0938
	2.4024	1.954			2.5273	1.2304
	2.4085	1.9636			3.1229	1.4137
	2.4036	1.9815			2.9457	1.4653
	2.3899	1.9464			2.539	1.26
	2.1714	1.6989			2.4188	1.1415
	2.1984	1.7324			2.9265	1.4263
	2.2726	1.8332			3.1869	1.3508
	2.3863	1.9703			3.2997	1.5425
	2.2235	1.7941			2.6191	1.3168
	2.1651	1.7164			2.4894	1.2805
	2.4144	2.0225			2.4532	1.1956
	2.2296	1.8399			2.5558	1.281
	2.2858	1.8533			2.3	1.2109
	2.3854	1.9828			2.442	1.1927
	2.2075	1.7753			2.3298	1.2058
	2.2044	1.7833			2.4405	1.1675
	2.3628	1.9342			2.567	1.3098
	2.4326	2.0449			2.3579	1.1536
	2.4687	2.0712			2.4331	1.2155
	2.3418	1.9112			2.4726	1.2614
	2.4574	2.0464			2.1572	1.142
	2.4542	2.0077			2.4532	1.1165
	2.3031	1.8685			2.483	1.2695
	2.4409	2.0184			2.6318	1.235
	2.451	2.0178			2.4039	1.1557
	2.5384	2.1242			2.5586	1.3004
	2.4135	2.0088			2.5881	1.2427
	2.3412	1.9281			2.5508	1.1177
	2.339	1.9137			2.8433	1.3834
	2.2873	1.8982			2.3985	1.1568
	2.3873	1.9789			2.4648	1.2152
	2.2282	1.8177			2.5683	1.118
	2.5144	2.1089			2.5515	1.1339
	2.4334	2.024			2.4852	1.2293
	2.3924	1.9381			2.3873	1.1564
	2.4163	1.9725			2.5895	1.342
	2.4595	2.027			2.3384	0.9728
	2.5491	2.1275			3.2657	1.2165
	2.5555	2.1533			2.4876	1.1431
	2.3995	1.9837			2.3298	1.1574
	2.4712	2.0427			2.3827	1.1756
	2.207	1.7506			2.246	1.1245
	2.3405	1.8777			2.2979	1.0428
	2.3188	1.9027			2.1051	0.9921
	2.0421	1.5348			2.2405	1.135
	2.1665	1.6852			2.4843	1.1804
	2.2504	1.7811			2.6302	1.2252
	2.1259	1.6656			2.4544	1.2147
	2.2688	1.8099			2.4021	1.1786
	2.4181	1.9786			2.5322	1.2802
	2.3317	1.9163			2.5072	1.0548
	2.3178	1.8581			2.7267	1.2623
	2.3548	1.8606			2.9014	1.391
	2.1139	1.6369			2.6195	1.1772
	2.2685	1.8021			2.3825	1.1005
	2.433	2.0096			2.3832	1.1204
	2.4126	1.9841			2.0011	0.7538
	2.3338	1.8902			2.3887	1.1691
	2.2072	1.7602			2.2728	0.9651
	2.0704	1.5963			1.4447	0.6935
	2.317	1.8622			1.5315	0.7692
	2.2948	1.8281			1.7042	0.9433
	2.3082	1.8776			1.7891	0.9175
	2.1371	1.6793			1.4685	0.6355
	2.2344	1.8107			1.5759	0.675
	2.4557	2.0415			1.8582	0.9542
	2.2382	1.815			1.6636	0.7819
	2.1436	1.6676			1.5325	0.6848
	2.2012	1.7711			1.6739	0.7662
	2.2532	1.826			1.713	0.7646
	2.3462	1.9457			1.6255	0.7928
	2.16	1.7432			1.864	0.9584
	2.1425	1.6895			1.8079	1.0831
	2.2806	1.8802			1.6252	0.7239
	2.1654	1.7486			1.7315	0.852
	2.2472	1.8123			1.743	0.9146
	2.3583	1.956			1.977	0.9758
	2.3063	1.9039			1.8458	0.88
	2.2074	1.783			1.7958	0.7803
	2.2306	1.851			1.5277	0.787
	2.2408	1.8332			1.8879	0.958
	2.2563	1.8527			1.5636	0.8273
	2.1697	1.7239			1.4399	0.5939
	2.1238	1.7026			2.5088	1.169
	2.1745	1.7362			2.8944	1.5612
	2.1772	1.7093			2.5349	1.307
	2.2907	1.8548			2.8423	1.5705
	2.1682	1.6999			2.3059	1.2289
	2.2983	1.9024			2.9926	1.5769
	2.3767	1.9807			2.7382	1.4609
	2.3412	1.9188			1.4772	0.8596
	2.2837	1.8462			1.4348	0.9125
	2.163	1.7121			1.5801	0.826
	2.172	1.7257			1.4459	0.6928
	2.2516	1.8098			1.6354	0.7513
	2.1147	1.6857			1.5413	0.749
	2.2319	1.8106			1.5948	0.8807
	2.2574	1.8319			1.4276	0.7888
	2.1951	1.768			1.6192	0.9364
	2.1617	1.7226			1.3327	0.7335
	2.1994	1.7642			1.6542	0.9666
	2.2456	1.842			1.5601	0.7771
	2.2415	1.8013			1.9088	0.9971
	2.13	1.6755			1.7148	0.906
	2.0395	1.562			1.6596	0.9502
	2.0661	1.5813			1.37	0.7845
	2.0928	1.6263			1.3416	0.7778
	2.0875	1.6405			1.4178	0.8087
	2.2008	1.7802			1.7163	1.0204
	2.2326	1.7777			1.3387	0.7662
	2.3658	1.9515			1.5371	0.7641
	2.1226	1.6779			1.357	0.7608
	2.2443	1.816			1.6057	0.9916
	2.1291	1.6808			1.4165	0.7903
	2.1378	1.7			1.5654	0.9731
	2.2467	1.8231			1.5784	0.9059
	2.1922	1.7884			1.3753	0.7803
	2.1283	1.6862			1.6063	0.9976
	2.2088	1.7924			1.4156	0.9014
	2.2041	1.7735			1.3701	0.8132
	2.2348	1.7926			1.4361	0.7565
	2.0988	1.6559			1.4882	0.8875
	2.0809	1.6289			1.2895	0.8274
	2.0466	1.6006			1.1563	0.6874
	2.2033	1.7705			1.184	0.5938
	2.2588	1.821			1.3912	0.7464
	2.2959	1.8505			1.2228	0.567
	2.1501	1.6953			1.5035	0.9375
	2.1841	1.7042			1.4829	0.9291
	2.1678	1.708			1.3753	0.9276
	2.1488	1.7164			1.4881	0.9391
	2.2551	1.8606			1.4034	0.8875
	2.1431	1.7148			1.7249	0.8399
	2.0782	1.6354			1.3526	0.859
	2.1389	1.6759			1.4403	0.946
	2.3095	1.8782			1.4184	0.8097
	2.2076	1.804			1.46	0.7989
	2.2775	1.8588			1.4156	0.7717
	2.3071	1.9129			1.3113	0.7798
	2.167	1.7647			1.4722	0.9057
	2.1046	1.6463			1.4303	0.8193
	2.1781	1.7221			1.1153	0.6835
	2.2304	1.7906			1.305	0.7455
	2.03	1.5697			1.2836	0.6869
	2.2264	1.7918			1.5205	0.8011
	2.1279	1.6577			1.2193	0.7359
	2.2815	1.8337			1.3967	0.7188
	2.1425	1.6921			1.3673	0.8452
	2.1989	1.7613			1.3068	0.8675
	2.187	1.7494			1.4696	0.6234
	2.237	1.8167			1.5691	0.722
	2.086	1.6452			1.884	1.0541
	2.1476	1.6977			1.8029	1.0801
	2.1501	1.6957			1.9807	1.138
	2.2096	1.7404			1.9445	1.0988
	2.2067	1.7613			2.0502	1.0779
	2.2538	1.8282			1.6232	0.9341
	2.2194	1.7717			1.4543	0.9097
	2.2299	1.7957			1.5553	1.1612
	2.2265	1.779			1.4251	0.7979
	2.1803	1.75			1.2959	0.9224
	2.2351	1.8002			1.4472	0.9251
	2.2109	1.7617			1.3487	0.5954
	2.1164	1.6343			1.3567	0.5829
	2.1771	1.7446			1.224	0.6114
	2.335	1.9595			1.3319	0.6905
	2.2308	1.7903			1.4859	0.5933
	2.302	1.8965			1.7015	0.8513
	2.4548	2.0524			1.9025	0.8484
	2.1302	1.6437			2.239	1.1787
	2.1597	1.7035			2.2915	1.1106
	2.3357	1.904			2.1908	1.3188
	2.4531	2.0576			2.3474	1.3388
	2.2505	1.7999			2.2509	1.1706
	2.3885	1.963			2.1469	1.1091
	2.3313	1.9057			2.1874	1.1718
	2.2127	1.7332			2.2078	0.9797
	2.314	1.9167			2.069	0.9558
	2.3127	1.8959			2.4819	1.2972
	2.1571	1.6932			2.1417	1.0074
	2.2739	1.8638			2.3057	1.0135
	2.1844	1.7521			1.8734	1.1587
	2.1729	1.7315			2.0537	1.0879
	2.1696	1.7035			2.6186	1.1251
	2.1208	1.6203			2.3883	1.1
	2.2977	1.8515			2.0715	1.1727
	2.2813	1.8735			2.4313	1.1292
	2.2263	1.7845			2.0475	1.0221
	2.2857	1.8822			1.5793	0.7348
	2.4078	2.0085			1.7054	0.7862
	2.4265	2.028			1.9174	0.9654
	2.2073	1.7897			1.968	0.9482
	2.2903	1.8982			2.0075	0.8827
	2.37	1.9377			1.9782	0.8412
	2.3104	1.8501			1.9806	0.925
	2.2436	1.7571			1.7899	0.8369
	2.3459	1.8631			1.8829	0.8832
	2.3351	1.8823			1.8606	1.0119
	2.3384	1.9151			1.7321	0.8304
	2.2079	1.7353			2.0348	1.0846
	2.2494	1.7973			1.886	0.9325
	2.1622	1.7008			1.9581	0.9267
	2.3477	1.8868			1.7446	0.8119
	2.2705	1.8257			1.6062	0.7437
	2.2507	1.8043			1.533	0.6495
	2.2241	1.7874			1.6918	0.7328
	2.3208	1.9112			1.6477	0.8246
	2.2636	1.813			1.7729	0.8897
	2.3071	1.8791			1.2202	0.5751
	2.4227	2.0266			1.2165	0.7105
	2.1553	1.7256			1.2422	0.8421
	2.195	1.7929			1.2767	0.7627
	2.1596	1.7325			1.3145	0.7455
	2.2166	1.7846			1.4149	0.9062
	2.1999	1.7413			1.227	0.6347
	2.2812	1.8558			1.3672	0.7505
	2.2342	1.7814			1.4084	0.7759
	2.139	1.7046			1.305	0.7987
	2.2425	1.8388			1.1527	0.463
	2.229	1.803			1.4703	0.8079
	2.2411	1.8152			1.7482	0.7509
	2.2197	1.8093			1.2706	0.6185
	2.2335	1.7991			1.2835	0.5163
	2.2547	1.8151			1.4065	0.6791
	2.2884	1.8759			1.4527	0.6126
	2.2674	1.803			1.5088	0.6938
	2.1716	1.6976			1.5192	0.7813
	2.3862	1.9489			1.6831	0.5751
	2.4226	2.0031			1.5134	0.7234
	2.3895	1.9501			1.6729	0.7461
	2.376	1.9422			1.619	0.914
	2.2206	1.7376			1.5024	0.9391
	2.304	1.8514			1.5948	0.8105
	2.21	1.7504			1.7734	0.8752
	2.3654	1.9167			1.5313	0.6637
	2.4019	1.9827			1.4848	0.7516
	2.2872	1.8346			1.7422	0.8551
	2.1587	1.6693			1.295	0.8568
	2.3807	1.9603			1.5894	0.9201
	2.378	1.9164			1.6772	0.6857
	2.4292	1.9685			1.3617	0.6999
	2.3013	1.8491			1.4747	0.781
	2.3105	1.8814			1.1659	0.7439
	2.2928	1.8591			1.3538	0.779
	2.4603	2.0549			1.6114	0.9434
	2.2607	1.847			1.6664	0.713
	2.4018	2.0091			1.3475	0.777
	2.4304	2.0663			1.3311	0.7033
	2.327	1.9239			1.3016	0.6401
	2.363	1.97			1.6394	0.8432
	2.2489	1.794			1.7546	0.8001
	2.2019	1.7322			1.2393	0.5713
	2.3661	1.8881			2.1046	1.5214
	2.2655	1.7977			2.0987	1.3566
	2.2781	1.825			2.3913	1.5551
	2.3847	1.982			2.5322	1.5453
	2.2802	1.8615			2.3242	1.3046
	2.2703	1.8329			1.7376	1.1711
	2.3828	1.9349			1.5103	0.9299
	2.3602	1.9046			1.6795	1.0261
	2.5378	2.1388			1.2618	0.6386
	2.4102	1.9736			1.6506	0.6478
	2.4763	2.0504			1.4888	0.714
	2.4838	2.0594			2.2424	0.9696
	2.3997	1.9697			1.6938	1.0343
	2.3525	1.9171			1.6325	0.7866
	2.3635	1.918			1.7017	1.2138
	2.3285	1.9117			1.6889	1.1704
	2.5468	2.1525			1.5308	0.7716
	2.4717	2.0951			1.6713	1.1926
	2.5587	2.1786			1.4664	1.0371
	2.4703	2.0592			1.4183	1.0681
	2.6135	2.1846			1.515	0.8604
	2.6251	2.2062			1.3744	0.8526
	2.6295	2.2309			1.4427	0.905
	2.6599	2.2369			1.3778	0.7634
	2.6526	2.2503			1.4077	0.76
	2.6765	2.288			1.488	0.5332
	2.6194	2.1993			1.3836	0.585
	2.6189	2.1982			1.1464	0.5721
	2.6892	2.2965			1.2643	0.5162
	2.4918	2.0664			1.0586	0.5121
	2.6628	2.2926			1.2116	0.5036
	2.5021	2.1066			1.2241	0.6329
	2.4015	1.9886			1.5161	0.569
	2.3181	1.9023			1.3618	0.5625
	2.4233	2.0302			1.5731	0.7941
	2.3676	1.9449			1.4725	0.7653
	2.2031	1.7433			1.3658	0.7151
	2.2527	1.8412			1.2612	0.5557
	2.1968	1.7538			1.3293	0.6178
	2.1837	1.7387			1.0128	0.4092
	2.1857	1.7459			1.1592	0.4855
	2.2288	1.8094			1.1867	0.4084
	2.2713	1.8371			1.3128	0.6275
	2.1934	1.7636			1.2362	0.5959
	2.2145	1.7759			1.3874	0.4723
	2.1676	1.7291			1.4218	0.5895
	2.3184	1.8953			1.1876	0.422
	2.4128	2.032			1.5935	0.5873
	2.4929	2.1209			1.2361	0.6422
	2.2987	1.8492			1.5549	0.8168
	2.3946	1.9862			1.5536	0.8061
	2.3832	2.0074			1.435	0.7449
	2.2979	1.8847			1.5418	0.5573
	2.4	1.9904			1.552	0.7357
	2.3617	1.9677			1.5734	0.6682
	2.3931	1.9781			1.7001	0.8344
	2.4073	2.0115			1.5779	0.7985
	2.204	1.7861			1.4997	0.6985
	2.2601	1.8483			1.7758	0.6435
	2.3025	1.9063			1.3569	0.6822
	2.4282	2.0313			1.2003	0.4522
	2.24	1.8325			1.4239	0.8056
	2.2415	1.7967			1.4763	0.7981
	2.1297	1.7018			1.1084	0.4358
	2.3822	1.9694			1.3627	0.6534
	2.323	1.9098			1.3267	0.4799
	2.275	1.8425			1.0632	0.402
	2.2698	1.8385			1.4625	0.6379
	2.1658	1.7089			1.3896	0.5324
	2.4392	2.0505			1.3005	0.5236
	2.1923	1.7269			1.5365	0.6182
	2.3632	1.9007			1.3744	0.4541
	2.2268	1.7579			1.4897	0.5458
	2.36	1.8994			1.393	0.4858
	2.2157	1.7694			1.5696	0.5212
	2.2241	1.7623			1.5009	0.8083
	2.2803	1.8093			1.2851	0.4449
	2.3115	1.8469			1.5701	0.6659
	2.1028	1.6293			1.4418	0.6415
	2.2186	1.7339			1.6441	0.6773
	2.1925	1.7125			1.5525	0.8178
	2.2876	1.8065			1.2252	0.5192
	2.284	1.8297			1.3089	0.5402
	2.2744	1.8115			1.4152	0.6616
	2.2833	1.8345			1.4757	0.5312
	2.2738	1.8128			1.4949	0.5581
	2.1766	1.7209			1.5591	0.6418
	2.2355	1.8008			1.6974	0.6278
	2.2265	1.7972			1.4965	0.7358
	2.2133	1.753			1.5952	0.6892
	2.2333	1.7747			1.346	0.4521
	2.2185	1.7438			1.386	0.4708
	2.2844	1.8686			1.7939	0.723
	2.208	1.7791			1.4503	0.6415
	2.2741	1.8105			1.3994	0.5267
	2.2507	1.7766			1.4369	0.594
	2.3128	1.8699			1.2718	0.6728
	2.3805	1.9245			1.608	0.8134
	2.3128	1.8836			1.3566	0.6874
	2.1892	1.7471			1.2878	0.6116
	2.4317	1.9751			1.53	0.6156
	2.3813	1.9399			1.5689	0.8133
	2.3672	1.9189			1.3636	0.6833
	2.1556	1.6664			1.4337	0.6177
	2.2398	1.7454			1.1911	0.5143
	2.4624	2.0009			1.6905	0.8432
	2.2817	1.7869			1.9955	1.2499
	2.407	1.9412			1.4905	0.8379
	2.2867	1.8529			2.0164	0.9783
	2.4497	2.0455			1.7597	0.9568
	2.2238	1.7444			1.3967	0.695
	2.2436	1.7922			1.4927	0.7881
	2.3796	1.9002			1.4844	0.773
	2.2935	1.8359			1.307	0.7294
	2.2906	1.8131			1.5828	0.7151
	2.262	1.7842			1.4444	0.8548
	2.3326	1.8946			1.568	0.6512
	2.3476	1.8984			1.4442	0.7716
	2.2102	1.7236			1.449	0.7851
	2.4069	1.9532			1.5251	0.7251
	2.2369	1.8061			1.6419	0.7974
	2.1466	1.6941			1.7024	0.8036
	2.3306	1.8747			1.8239	0.7933
	2.1988	1.7134			1.5275	0.7658
	2.247	1.7815			1.4176	0.7687
	2.2807	1.8085			1.4774	0.7216
	2.3294	1.8757			1.4491	0.7627
	2.2997	1.8229			1.5306	0.7748
	2.2865	1.8631			1.3636	0.675
	2.1956	1.7044			1.3389	0.73
	2.4031	1.9434			1.3344	0.6905
	2.4676	2.0211			1.5021	0.7131
	2.3172	1.859			1.497	0.7007
	2.3318	1.8625			1.5096	0.7271
	2.3037	1.7929			1.4358	0.7784
	2.163	1.6415			1.4246	0.8182
	2.2566	1.7509			1.4523	0.6991
	2.2504	1.7784			1.385	0.7062
	2.2917	1.7988			1.4393	0.6553
	2.3179	1.8371			1.5313	0.6294
	2.1521	1.6625			1.4552	0.7957
	2.2792	1.8318			1.4174	0.7636
	2.1998	1.7387			1.3313	0.8028
	2.2485	1.7934			1.3367	0.7014
	2.2721	1.7808			1.3159	0.5377
	2.2815	1.8032			1.3508	0.6715
	2.3217	1.815			1.4192	0.8226
	2.3635	1.9124			1.3897	0.6712
	2.3987	1.9223			1.303	0.4836
	2.2892	1.7915			1.339	0.5481
	2.2808	1.7788			1.3833	0.54
	2.2626	1.7889			1.2574	0.5637
	2.2741	1.7955			1.2507	0.6327
	2.4283	1.9506			1.4554	0.6184
	2.3566	1.9174			1.5316	0.6329
	2.2739	1.8187			1.3703	0.5931
	2.39	1.9338			1.2205	0.5105
	2.2956	1.8365			1.5533	0.6734
	2.2315	1.7618			1.4811	0.6731
	2.3546	1.9181			1.2399	0.5739
	2.534	2.1302			1.2739	0.5393
	2.4073	1.9538			1.3393	0.4425
	2.3316	1.8755			1.3138	0.5649
	2.3945	1.9474			1.3581	0.5234
	2.3306	1.9107			1.3134	0.565
	2.4156	1.9856			1.4436	0.6107
	2.358	1.8838			1.4059	0.5523
	2.3671	1.9246			1.2667	0.49
	2.2511	1.7883			1.4242	0.5485
	2.2394	1.7602			1.4222	0.4996
	2.3931	1.9584			1.3275	0.5375
	2.2909	1.8486			1.2282	0.5621
	2.3437	1.8788			1.4116	0.8579
	2.3562	1.9096			1.865	1.0336
	2.3795	1.9363			1.4721	0.6185
	2.2343	1.7949			1.6723	0.9881
	2.2792	1.8289			1.6047	0.8979
	2.2021	1.7751			1.4329	0.7059
	2.2702	1.8405			1.3689	0.5709
	2.1906	1.7744			1.3163	0.6455
	2.2473	1.7936			1.4005	0.6131
	2.176	1.7287			1.3802	0.5864
	2.2957	1.8053			1.3922	0.7242
	2.1771	1.7034			1.4256	0.6374
	2.1537	1.6408			1.3311	0.6759
	2.2474	1.7801			1.3821	0.6516
	2.1348	1.6478			1.3905	0.6037
	2.2356	1.7898			1.3869	0.5861
	2.2377	1.7783			1.4475	0.7593
	2.1643	1.6826			1.4867	0.6556
	2.2203	1.7382			1.3893	0.6624
	2.1964	1.7145			1.4654	0.8175
	2.3043	1.8205			1.2449	0.672
	2.2838	1.8296			1.2317	0.677
	2.3084	1.8033			1.3958	0.6683
	2.3251	1.8294			1.3599	0.6249
	2.2748	1.7682			1.4042	0.7438
	2.2334	1.7604			1.3169	0.6172
	2.1888	1.7301			1.3945	0.6556
	2.2611	1.7749			1.4397	0.5987
	2.3241	1.8443			1.413	0.6986
	2.277	1.7912			1.3242	0.7275
	2.2406	1.7733			1.4542	0.7348
	2.1886	1.7122			1.4867	0.7152
	2.1313	1.6616			1.6106	0.9181
	2.3248	1.8528			1.3589	0.6018
	2.2294	1.7638			1.0587	0.4924
	2.2366	1.7591			1.3724	0.6167
	2.3124	1.9008			1.3786	0.4817
	2.2513	1.785			1.2633	0.5956
	2.2147	1.7376			1.3599	0.4959
	2.2687	1.7653			1.2773	0.539
	2.3355	1.8688			1.516	0.5851
	2.3282	1.8792			1.5033	0.6155
	2.2139	1.7418			1.5638	0.737
	2.2457	1.7833			1.4213	0.4548
	2.2757	1.8072			1.5295	0.6681
	2.1079	1.6063			1.4329	0.8043
	2.1544	1.6457			1.3237	0.67
	2.3088	1.8576			1.4665	0.5831
	2.138	1.6521			1.5349	0.6171
	2.2883	1.8242			1.2697	0.6188
	2.2147	1.7594			1.4174	0.7005
	2.1913	1.7642			1.2566	0.5306
	2.1466	1.717			1.2104	0.5106
	2.1727	1.7499			1.2377	0.4635
	2.1148	1.6627			1.4191	0.5862
	2.2179	1.7663			1.4543	0.5921
	2.1456	1.6724			1.5231	0.7542
	2.1841	1.7348			1.359	0.7423
	2.2192	1.7717			1.556	0.7334
	2.1695	1.6687			1.3472	0.6988
	2.1302	1.6432			1.4736	0.7506
	2.2191	1.7417			1.5293	0.8393
	2.0755	1.6032			1.3082	0.5703
	2.162	1.6952			1.8996	0.9972
	2.1857	1.7136			1.7697	0.7562
	2.3604	1.902			1.7429	1.0015
	2.2199	1.7357			1.9097	1.1205
	2.1201	1.6368			1.7597	1.089
	2.0791	1.5839			1.3071	0.5938
	2.1086	1.6499			2.0915	0.7482
	2.1147	1.6196			1.7404	0.7667
	2.0719	1.5947			1.8109	0.7683
	2.0494	1.5691			2.0063	0.9158
	2.2131	1.7889			1.4165	0.5914
	2.4489	2.0082			1.5587	0.7197
	2.2702	1.8012			1.3775	0.6677
	2.2719	1.8008			2.1185	1.0211
	2.3193	1.886			1.8788	1.1973
	2.2315	1.7717			2.134	1.2811
	2.2005	1.7371			1.9816	1.237
	2.2514	1.7654			1.9207	0.8211
	2.2705	1.8343			1.6401	0.7562
	2.1232	1.6624			1.7539	0.9061
	2.1606	1.7064			1.4691	0.6214
	2.1598	1.6671			1.331	0.6867
	2.2077	1.7423			1.3718	0.6469
	2.2259	1.7868			1.3691	0.8101
	2.1222	1.6279			1.4244	0.6844
	2.1674	1.7163			1.4149	0.6501
	2.251	1.8294			1.1689	0.5984
	2.1801	1.7244			1.3197	0.7014
	2.1442	1.6863			1.2695	0.8433
	2.1658	1.7455			1.0779	0.4901
	2.2201	1.7992			1.3547	0.6532
	2.2184	1.7785			1.1387	0.5029
	2.2019	1.7902			1.3584	0.6598
	2.1989	1.7793			1.2536	0.6592
	2.0579	1.6098			1.1271	0.7796
	2.1365	1.6925			1.1613	0.6866
	2.1719	1.7469			1.1969	0.6526
	2.2291	1.8313			1.2185	0.4791
	2.1828	1.78			1.3059	0.5403
	2.179	1.7288			1.0321	0.5532
	2.1267	1.6659			1.1627	0.6004
	2.1433	1.6874			1.2497	0.5783
	2.0905	1.6378			1.205	0.5476
	2.2393	1.8284			1.1163	0.6485
	2.1821	1.7451			1.3449	0.5732
	2.109	1.6747			1.2433	0.7938
	2.175	1.7728			1.1733	0.6217
	2.2128	1.7982			1.2551	0.5734
	2.1922	1.7913			1.4159	0.6141
	2.2147	1.7911			1.2697	0.6471
	2.2293	1.782			1.3356	0.7593
	2.3457	1.9173			1.2877	0.6298
	2.2692	1.8387			1.4404	0.639
	2.1396	1.6816			1.389	0.7327
	2.108	1.6347			1.6016	0.7226
	2.1395	1.6682			1.4711	0.7147
	2.315	1.8709			1.4319	0.6422
	2.2857	1.8455			1.3886	0.7382
	2.1907	1.752			1.5642	0.7524
	2.1923	1.7234			1.3802	0.6313
	2.4277	2.0161			1.4128	0.6977
	2.3149	1.863			1.79	0.7494
	2.2617	1.8018			1.3367	0.6781
	2.2171	1.7769			1.291	0.7329
	2.1266	1.6467			1.5906	0.9426
	2.1429	1.6885			1.6344	0.9271
	2.4504	2.0113			1.2861	0.7572
	2.2498	1.7877			1.8283	0.9447
	2.3213	1.8865			1.8843	0.9907
	2.3176	1.8599			1.841	0.9879
	2.3873	1.9512			1.6787	0.892
	2.4	1.9823			1.7426	0.8026
	2.4444	2.0259			1.3819	0.7704
	2.2726	1.8301			2.2819	0.8167
	2.2437	1.8158			1.6887	0.7901
	2.2938	1.8324			1.5139	0.6871
	2.4024	1.9603			1.7109	0.8661
	2.4797	2.0573			1.586	0.8288
	2.3559	1.8982			1.5583	0.823
	2.4029	1.9584			1.5891	0.7681
	2.2814	1.835			1.6511	0.8867
	2.352	1.9146			1.5356	0.6964
	2.3682	1.9198			1.7309	0.8946
	2.265	1.8456			1.6114	0.8035
	2.2854	1.8499			1.7828	0.8034
	2.279	1.8517			1.5109	0.7257
	2.2613	1.8648			1.4558	0.7009
	2.3665	1.9985			1.5148	0.6926
	2.2714	1.8821			1.642	0.6628
	2.1908	1.7711			1.4561	0.7258
	2.2485	1.8345			1.2171	0.8375
	2.1534	1.73			1.2773	0.9069
	2.1346	1.6921			1.3967	0.7551
	2.2292	1.8			1.2639	0.8554
	2.2844	1.86			1.4486	0.9144
	2.3104	1.8982			1.3308	0.6332
	2.3557	1.9262			1.4376	0.7424
	2.2391	1.8066			1.1068	0.604
	2.315	1.8595			1.2377	0.6528
	2.2307	1.7792			1.2126	0.4832
	2.2141	1.7558			1.119	0.5334
	2.3577	1.9485			1.1237	0.5412
	2.3033	1.8723			1.0646	0.4656
	2.2869	1.8445			1.1786	0.4335
	2.2597	1.8552			1.2679	0.57
	2.1845	1.7745			1.38	0.7474
	2.1633	1.7279			1.3846	0.6314
	2.2268	1.8137			1.3885	0.7022
	2.2476	1.8474			1.2169	0.5942
	2.2184	1.8285			1.3304	0.6852
	2.2046	1.769			1.3658	0.8148
	2.1876	1.7578			1.6197	0.7393
	2.3057	1.9099			1.6644	0.7974
	2.1943	1.7797			1.3322	0.6634
	2.3613	1.9701			1.5858	0.7233
	2.2784	1.8835			1.629	0.8729
	2.206	1.7964			1.4823	0.8441
	2.2394	1.8148			1.3612	0.6999
	2.2018	1.7814			1.5447	0.8303
	2.1643	1.7417			1.2479	0.632
	2.1755	1.7638			1.2453	0.8015
	2.1955	1.8068			1.2531	0.7619
	2.2167	1.8274			1.4827	0.9682
	2.1752	1.7859			1.5215	0.9145
	2.2585	1.8612			1.9407	0.9297
	2.3205	1.9083			1.7465	0.7995
	2.2637	1.846			1.3698	0.734
	2.1788	1.7496			1.3498	0.5475
	2.1431	1.711			1.468	0.8601
	2.2895	1.883			1.3852	0.7116
	2.2411	1.8353			1.3284	0.5602
	2.2058	1.8186			1.0713	0.5126
	2.129	1.678			1.3197	0.5442
	2.0901	1.6359			1.249	0.5342
	2.1844	1.7111			1.312	0.6892
	2.1499	1.6701			1.4185	0.7633
	2.2649	1.8192			1.4398	0.7124
	2.198	1.7183			1.4343	0.6149
	2.3238	1.8615			1.5038	0.6584
	2.2188	1.747			1.6035	0.7249
	2.2816	1.8283			1.4449	0.5964
	2.2725	1.8265			1.54	0.6811
	2.3498	1.9059			1.8337	0.7131
	2.4656	2.018			1.6377	0.7095
	2.2804	1.8292			1.4091	0.4909
	2.3115	1.8358			1.4129	0.7038
	2.3304	1.8673			1.464	0.6665
	2.3896	1.929			1.4568	0.5122
	2.3208	1.8522			1.6171	0.5714
	2.3398	1.8708			1.595	0.585
	2.2724	1.7757			1.5016	0.823
	2.3363	1.8766			1.5777	0.5303
	2.329	1.891			1.4027	0.5873
	2.3121	1.8668			1.5202	0.5666
	2.2916	1.8329			1.382	0.6553
	2.233	1.7595			1.4254	0.5578
	2.2788	1.8386			1.4589	0.6157
	2.3851	1.9464			1.4691	0.5689
	2.3147	1.857			1.2974	0.585
	2.1677	1.7095			1.3742	0.7163
	2.2947	1.8393			1.3277	0.5986
	2.4057	1.9552			1.201	0.5333
	2.3778	1.9255			1.2684	0.6697
	2.3312	1.8959			1.4509	0.5266
	2.2892	1.8387			1.3852	0.5755
	2.3671	1.9301			1.2259	0.7163
	2.3242	1.8936			1.3274	0.5452
	2.4444	2.021			1.2687	0.443
	2.3471	1.8711			1.4801	0.6609
	2.3657	1.8859			1.4931	0.6227
	2.3842	1.9185			1.4678	0.6076
	2.4522	1.9986			1.5011	0.7826
	2.4369	1.9577			1.2967	0.4035
	2.4617	2.0218			1.4615	0.7487
	2.299	1.8514			1.3418	0.5917
	2.2922	1.8202			1.4598	0.7617
	2.3499	1.8854			1.2045	0.5471
	2.3347	1.865			1.1934	0.6132
	2.3296	1.8763			1.2934	0.5548
	2.3197	1.8694			1.3442	0.5388
	2.3102	1.8505			1.3029	0.8038
	2.3624	1.8867			1.2344	0.4916
	2.3069	1.8229			1.2902	0.4707
	2.3083	1.8175			1.2409	0.6355
	2.3089	1.8386			1.3184	0.4758
	2.3844	1.9068			1.2718	0.4733
	2.3514	1.8819			1.2745	0.5755
	2.2648	1.7748			1.267	0.7151
	2.3201	1.8334			1.241	0.5874
	2.2064	1.7297			1.2682	0.5959
	2.3393	1.8568			1.355	0.595
	2.3138	1.843			1.5542	0.5551
	2.372	1.9124			1.6872	0.7622
	2.4132	1.9449			1.1535	0.4917
	2.5079	2.0147			1.6575	0.6092
	2.3673	1.8838			1.1727	0.506
	2.3757	1.8838			1.2165	0.5178
	2.1185	1.6197			1.2878	0.6407
	2.4168	1.9466			1.5422	0.7215
	2.1765	1.7099			1.2225	0.5702
	2.1744	1.7045			1.4686	0.5854
	2.2987	1.8499			1.6645	0.643
	2.1628	1.6814			1.26	0.5546
	2.3591	1.9018			1.267	0.5332
	2.1798	1.6937			1.2053	0.5515
	2.2689	1.7789			1.3464	0.5211
	2.2007	1.7025			1.3763	0.6726
	2.1128	1.6198			1.417	0.7502
	2.1796	1.6961			1.0401	0.4047
	2.1959	1.7167			1.5526	0.5538
	2.2091	1.7108			1.4507	0.6025
	2.1713	1.6764			1.7273	0.7956
	2.2328	1.7225			1.727	0.8226
	2.1019	1.6008			1.5118	0.8807
	2.2237	1.7245			1.7053	0.869
	2.4137	1.9469			1.2415	0.4579
	2.2417	1.7514			1.2131	0.6287
	2.1821	1.6946			1.3317	0.6037
	2.3927	1.9202			1.5089	0.6199
	2.2409	1.758			1.4975	0.5645
	2.2876	1.8315			1.3059	0.4842
	2.2603	1.7831			1.6496	0.5861
	2.1832	1.6417			1.3477	0.5649
	2.2644	1.7952			1.427	0.6618
	2.3615	1.8566			1.4404	0.7107
	2.271	1.7751			1.6995	0.6237
	2.2672	1.7612			1.6214	0.5574
	2.3139	1.7844			1.7624	0.766
	2.2336	1.7143			1.7718	0.5893
	2.3672	1.8786			1.6205	0.8383
	2.2773	1.7777			2.4746	1.4796
	2.2918	1.7982			1.859	1.0485
	2.3638	1.8768			2.0963	1.3823
	2.3693	1.8693			2.5953	1.4696
	2.2736	1.7891			1.6452	0.5522
	2.391	1.8853			1.3287	0.5912
	2.338	1.861			1.5076	0.5282
	2.3211	1.805			1.3896	0.6882
	2.2806	1.762			1.2077	0.5253
	2.3609	1.8347			1.7692	0.7032
	2.2899	1.805			1.3843	0.7385
	2.3354	1.8228			1.3707	0.4991
	2.2451	1.7321			1.4604	0.5622
	2.3418	1.8345			1.3526	0.6164
	2.2354	1.7431			1.4585	0.615
	2.2405	1.7679			1.3849	0.6201
	2.2686	1.7954			1.4212	0.7031
	2.1883	1.6967			1.583	0.7635
	2.3554	1.9219			1.3541	0.7453
	2.2287	1.7662			1.5679	0.8922
	2.1979	1.7715			1.2903	0.6562
	2.1756	1.6703			1.3384	0.7026
	2.2012	1.7122			1.2612	0.7163
	2.2155	1.7213			1.2676	0.7948
	2.2148	1.7382			1.4515	0.6603
	2.2449	1.7729			1.2154	0.6013
	2.154	1.6573			1.1235	0.6441
	2.2552	1.7468			1.2584	0.5963
	2.351	1.8762			1.1882	0.5294
	2.3722	1.9232			1.4125	0.6805
	2.2905	1.7934			1.2255	0.608
	2.2112	1.7713			1.1677	0.5204
	2.2173	1.7621			1.419	0.7283
	2.1731	1.702			1.2165	0.7335
	2.1802	1.7102			1.3743	0.655
	2.2209	1.7629			1.3449	0.6748
	2.2479	1.7591			1.3335	0.7068
	2.1194	1.6403			1.082	0.6255
	2.1733	1.6811			1.2535	0.6163
	2.3311	1.8515			1.2619	0.644
	2.2789	1.7924			1.394	0.6699
	2.2612	1.7722			1.1808	0.6467
	2.274	1.8023			1.3733	0.892
	2.3173	1.8671			1.338	0.7587
	2.2311	1.7897			1.2003	0.6494
	2.167	1.6922			1.2673	0.6152
	2.2434	1.7566			1.5454	0.7813
	2.2446	1.7735			1.4624	0.6407
	2.407	1.9368			1.5443	0.7371
	2.181	1.6922			1.2987	0.4899
	2.1151	1.6436			1.6643	0.8092
	2.2324	1.7614			1.3595	0.6071
	2.2443	1.79			1.5556	0.6949
	2.3236	1.8498			1.0391	0.4257
	2.2753	1.7521			1.1384	0.6103
	2.2235	1.6908			1.2203	0.5672
	2.3659	1.9365			1.3575	0.5834
	2.2578	1.8019			1.1405	0.6656
	2.241	1.8041			1.1655	0.4777
	2.2191	1.7312			1.6473	0.6003
	2.277	1.8024			1.5755	0.6242
	2.2097	1.7293			1.4501	0.7133
	2.2945	1.8355			1.3449	0.5847
	2.3416	1.9175			1.2674	0.6784
	2.3146	1.879			1.5584	1.0579
	2.3933	1.9525			1.067	0.5338
	2.2962	1.8527			1.3966	0.6667
	2.3793	1.9477			1.1517	0.4574
	2.2524	1.7923			1.1268	0.6243
	2.3279	1.8767			1.1515	0.5043
	2.3572	1.9245			1.5629	0.6671
	2.2312	1.7658			1.2612	0.5815
	2.2605	1.791			1.3263	0.3846
	2.216	1.7348			1.3336	0.7059
	2.2363	1.7537			1.1917	0.6029
	2.3049	1.8741			1.2665	0.5352
	2.2441	1.7883			1.4873	0.7046
	2.3057	1.8549			1.302	0.6289
	2.2512	1.7998			1.2172	0.6094
	2.198	1.7362			1.2115	0.5444
	2.1637	1.6777			1.1429	0.6643
	2.2111	1.7576			1.2718	0.6817
	2.2338	1.768			1.1935	0.853
	2.2074	1.7255			1.3236	0.6067
	2.2077	1.6747			1.3831	0.7148
	2.233	1.78			1.3814	0.5679
	2.2038	1.7285			1.257	0.8788
	2.4825	2.0577			1.4199	0.7399
	2.4473	1.99			1.2189	0.6972
	2.3365	1.8958			1.7332	0.7777
	2.3185	1.8706			1.5162	0.7135
	2.2372	1.7504			1.2109	0.8597
	2.1894	1.7291			1.17	0.8726
	2.274	1.8064			1.1574	0.6977
	2.2289	1.7524			1.1763	0.6691
	2.2007	1.7149			1.347	0.6026
	2.3143	1.8435			1.0929	0.6192
	2.1938	1.7167			1.3128	0.7024
	2.1901	1.7143			1.4209	0.9006
	2.2024	1.7154			1.3496	0.8124
	2.2464	1.753			1.404	0.5475
	2.1846	1.7169			1.5427	0.6214
	2.1681	1.6902			1.1932	0.6395
	2.1629	1.7005			1.4787	0.9293
	2.2578	1.7852			1.2463	0.7455
	2.2084	1.7274			1.328	0.7438
	2.1659	1.6985			1.2957	0.7745
	2.3557	1.9061			1.6269	0.6924
	2.2985	1.807			1.3069	0.7884
	2.2847	1.836			1.3611	0.6286
	2.1811	1.7032			1.442	0.7012
	2.3189	1.851			1.3603	0.6923
	2.3129	1.8436			1.3272	0.8377
	2.3698	1.9038			1.3036	0.6457
	2.1947	1.6765			1.3262	0.7746
	2.1499	1.6647			1.3517	0.7289
	2.1694	1.7081			1.355	0.7503
	2.3145	1.8722			1.2671	0.6954
	2.3102	1.8181			1.3463	0.7738
	2.2698	1.8083			1.4944	0.7483
	2.3134	1.8774			1.3574	0.6905
	2.2523	1.8167			1.3467	0.7517
	2.2589	1.787			1.4317	0.7359
	2.268	1.8313			1.9603	0.9063
	2.2017	1.7518			1.5085	0.7824
	2.2389	1.7542			1.7987	0.8068
	2.3573	1.9171			1.4905	0.671
	2.3314	1.8688			1.711	0.9732
	2.3264	1.86			1.8544	0.9339
	2.4286	1.9616			1.6581	1.0834
	2.3266	1.8603			1.9546	0.9635
	2.2811	1.7849			1.7864	0.8773
	2.3659	1.8942			1.8492	0.789
	2.2112	1.7073			1.8318	0.8919
	2.2809	1.8114			1.8312	0.9531
	2.1677	1.6808			1.9494	0.9511
	2.2998	1.8178			1.7595	0.8807
	2.199	1.7164			1.9585	0.8882
	2.1759	1.6866			1.9846	0.9407
	2.2497	1.7615			1.661	0.9584
	2.2208	1.752			1.9415	0.9866
	2.2453	1.7728			2.1613	1.0188
	2.286	1.8046			2.0662	0.8919
	2.2842	1.7853			1.8527	0.9291
	2.4769	2.0318			2.0141	0.8501
	2.3834	1.9029			2.0681	0.8458
	2.4512	1.9945			2.1069	0.9378
	2.3342	1.888			1.6809	0.9366
	2.4236	1.973			1.8273	1.0654
	2.3458	1.9303			1.4993	0.944
	2.3952	1.9445			1.6356	1.1232
	2.416	1.9526			1.5827	1.0425
	2.2391	1.7927			1.4599	1.0427
	2.2011	1.7327			1.6995	0.991
	2.305	1.8662			1.342	0.9311
	2.3354	1.8884			1.4977	0.9735
	2.4505	1.9899			1.6491	0.7768
	2.2898	1.8289			1.5058	0.9571
	2.3571	1.9033			1.4974	0.9806
	2.2788	1.8145			1.7119	0.9049
	2.2955	1.8474			1.2236	0.8481
	2.1911	1.734			1.2351	0.9734
	2.1751	1.6795			1.7035	0.8498
	2.1119	1.6146			1.4817	0.7659
	2.2989	1.8004			1.6967	1.017
	2.3561	1.8832			1.4556	1.0219
	2.2189	1.738			1.3895	0.9325
	2.12	1.627			1.5115	0.8762
	2.1578	1.6632			1.4272	0.9405
	2.1746	1.6702			1.6347	1.0187
	2.1429	1.6575			1.5739	0.8972
	2.2178	1.7413			2.1172	1.1125
	2.2366	1.7375			1.9587	0.8413
	2.1832	1.6892			2.4759	1.2787
	2.2138	1.7185			1.6676	0.895
	2.2374	1.7354			1.4171	0.6403
	2.1837	1.6844			1.3957	0.7615
	2.2354	1.7392			1.2511	0.758
	2.1779	1.7018			1.9986	1.2892
	2.1067	1.6451			1.5402	1.0792
	2.2131	1.7496			1.6804	0.8903
	2.2407	1.7964			1.3646	0.7282
	2.1129	1.6661			1.2823	0.8413
	2.1058	1.6555			1.5122	1.1822
	2.1789	1.7299			1.4418	0.6969
	2.0749	1.6325			1.88	0.9503
	2.1313	1.6544			1.8601	0.8869
	2.1031	1.6328			1.465	0.7282
	2.1244	1.6197			1.8439	1.1432
	2.1301	1.6969			1.6205	0.7447
	2.0282	1.5501			1.5976	0.7509
	2.1413	1.6706			1.2618	0.6926
	2.1613	1.7253			1.3931	0.9228
	2.1185	1.7033			1.6857	0.8483
	2.2008	1.774			1.6462	1.1397
	2.1825	1.74			1.9531	0.9825
	2.2277	1.8318			1.8555	0.722
	2.4218	2.0217			1.4258	0.7639
	2.2847	1.8288			1.6274	0.7725
	2.2921	1.8565			1.3781	0.7958
	2.1925	1.7009			1.4606	0.7799
	2.1579	1.6747			1.6624	0.7382
	2.071	1.6066			1.4068	0.6264
	2.0672	1.6116			1.4709	0.6111
	2.0188	1.5511			1.5562	0.9125
	2.1264	1.6515			1.3573	0.7635
	2.1072	1.6565			1.4597	0.8694
	2.0873	1.6662			1.4887	0.8636
	2.0769	1.6469			1.7076	0.7876
	2.0605	1.5778			1.425	0.8402
	2.1578	1.7225			1.5372	1.0163
	2.1145	1.6478			1.8327	0.9818
	2.1905	1.7471			1.558	0.8226
	2.1844	1.7249			1.75	1.2225
	2.234	1.7441			1.447	0.7315
	2.3104	1.8343			1.6687	0.7553
	2.0827	1.5966			1.5055	0.927
	2.0496	1.5232			1.681	0.7962
	2.2544	1.7698			1.6873	0.8723
	2.24	1.748			1.3751	0.8578
	2.1607	1.6683			1.8249	0.8394
	2.0402	1.5508			1.5788	0.8155
	2.13	1.6828			1.3046	0.7569
	2.0837	1.6342			1.4713	0.6159
	2.0937	1.6043			1.8138	0.771
	2.0106	1.5298			2.033	0.7573
	2.0101	1.5236			1.4843	0.6767
	2.0458	1.5831			1.6894	0.7434
	2.0763	1.6346			1.294	0.7755
	2.0848	1.6353			1.2675	0.7297
	2.0024	1.5054			1.3793	0.7474
	2.0906	1.6369			1.2802	0.6086
	2.0054	1.5132			2.0132	1.1894
	1.8916	1.4424			1.7127	0.6822
	1.9738	1.4906			1.8479	1.1185
	2.0218	1.5948			1.4091	0.8022
	2.0386	1.6419			2.2218	1.0389
	2.0137	1.556			1.3533	0.7565
	2.0392	1.5864			1.3669	0.8757
	2.0145	1.5438			1.3701	0.7403
	2.0891	1.5991			1.0984	0.6028
	2.1363	1.7128			1.281	0.6469
	2.0095	1.5549			1.4071	0.9641
	2.001	1.5205			1.5469	0.9302
	2.1743	1.7222			1.4416	0.8225
	2.1102	1.6504			1.6784	0.7217
	2.101	1.6148			1.4473	0.759
	2.2172	1.7779			1.4508	0.718
	2.2399	1.7657			1.4321	0.6552
	2.0772	1.64			1.7785	0.8391
	2.0338	1.5717			1.4705	0.7516
	2.0314	1.5853			1.5391	0.8598
	1.9917	1.5624			1.2371	0.6775
	2.0859	1.6976			1.5813	0.8021
	2.021	1.614			1.5392	0.8737
	2.2171	1.8087			1.4498	0.6768
	2.255	1.8476			1.4034	0.7705
	2.29	1.884			1.4423	0.671
	2.1938	1.7875			1.602	0.769
	2.114	1.6804			1.6675	0.8861
	2.2224	1.798			1.6993	0.8563
	2.1882	1.7729			1.6942	0.8696
	2.2088	1.7858			1.6148	0.7947
	2.2268	1.7668			1.7361	0.7357
	2.2368	1.7813			1.4363	0.7048
	2.3347	1.9038			1.5689	0.8951
	2.17	1.7128			1.5256	0.8457
	2.1746	1.7185			1.5135	0.7623
	2.1329	1.6861			1.3516	0.7823
	2.3217	1.9171			1.3507	0.7056
	2.2405	1.7493			1.4102	0.7191
	2.2426	1.7821			1.6311	0.8589
	2.1655	1.7202			1.622	0.747
	2.1702	1.7019			1.4848	0.8793
	2.326	1.8562			1.7506	0.9611
	2.2235	1.7547			1.5121	0.9017
	2.4449	1.996			1.3747	0.8327
	2.2289	1.7643			1.6322	0.9176
	2.2935	1.8844			1.6002	0.8787
	2.5481	2.1648			1.226	0.781
	2.2657	1.8689			1.4165	0.6746
	2.209	1.7442			1.2057	0.4767
	2.4426	1.9861			1.6421	0.7765
	2.466	2.0497			1.3659	0.5383
	2.1314	1.6922			1.7538	0.8196
	2.1983	1.6963			1.6418	0.7421
	2.0941	1.6038			1.5895	0.8057
	2.2435	1.8479			1.6193	0.8836
	2.0647	1.6101			1.4708	0.8239
	2.0736	1.6348			1.5797	0.9098
	2.0644	1.6034			1.5264	0.8406
	2.1401	1.7212			1.9226	0.8077
	2.2401	1.8187			1.9105	1.0165
	2.2621	1.8205			1.8811	0.9686
	2.3904	1.9753			2.2274	1.06
	2.2745	1.8367			1.6647	0.8262
	2.2446	1.8269			1.708	0.7756
	2.2158	1.7699			1.514	0.8762
	2.2292	1.7817			1.3344	0.6688
	2.2054	1.7119			1.5218	1.0628
	2.199	1.7149			1.1833	0.7654
	2.0959	1.6572			1.316	0.6281
	2.06	1.5993			1.3579	0.6995
	2.2145	1.7545			1.4245	0.801
	2.3715	1.9666			1.3767	0.747
	2.3133	1.8441			1.2116	0.6716
	2.2299	1.789			0.9556	0.5455
	2.1086	1.6837			1.1718	0.7026
	2.1241	1.6432			1.1774	0.5375
	2.1946	1.7869			1.297	0.6994
	2.1165	1.6673			1.3785	0.5996
	2.1405	1.7023			1.1348	0.6648
	2.1295	1.6639			1.5454	0.75
	2.2389	1.8025			1.2421	0.709
	2.231	1.8262			1.2906	0.7244
	2.2077	1.7463			1.4968	0.7224
	2.135	1.675			1.2565	0.609
	2.3262	1.9124			1.4659	0.8134
	2.1224	1.6338			1.225	0.5557
	2.1376	1.658			1.2409	0.6039
	2.3689	1.991			1.2894	0.5938
	2.2867	1.816			1.2008	0.6313
	2.1996	1.7067			1.096	0.6184
	2.2261	1.7313			1.4451	0.5766
	2.2141	1.7675			1.313	0.7606
	2.2123	1.7977			1.4409	0.8454
	2.1879	1.7588			1.2322	0.802
	2.2772	1.8343			1.4538	0.5906
	2.3127	1.9021			1.3532	0.6528
	2.3401	1.9093			1.3727	0.5947
	2.2798	1.8611			1.3363	0.4593
	2.2192	1.8098			1.6033	0.7461
	2.1857	1.7598			1.5191	0.9599
	2.2578	1.8187			1.5303	0.6993
	2.2213	1.8124			1.2647	0.8557
	2.2315	1.7934			1.2864	0.6766
	2.2133	1.7791			1.2599	0.7423
	2.2822	1.8523			1.0296	0.4396
	2.162	1.752			1.326	0.729
	2.1656	1.7426			1.3531	0.5133
	2.2688	1.8401			1.313	0.8941
	2.0794	1.6048			1.1629	0.8788
	2.2415	1.8007			1.3712	0.7247
	2.2066	1.8038			1.1773	0.5439
	2.3246	1.9274			1.1517	0.5666
	2.2911	1.9049			1.1379	0.4777
	2.4542	2.0724			1.1677	0.7536
	2.2452	1.7974			1.1299	0.4979
	2.3736	1.9655			1.1461	0.5414
	2.305	1.8682			1.3112	0.5036
	2.4606	2.012			1.1473	0.4995
	2.1505	1.6296			1.248	0.5624
	2.1605	1.6776			1.1684	0.6341
	2.2151	1.715			1.1225	0.6884
	2.2063	1.7352			1.2207	0.6076
	2.3285	1.913			1.505	0.7907
	2.1575	1.7084			1.363	0.8333
	2.1733	1.7258			1.1942	0.6047
	2.2878	1.8725			1.1886	0.7096
	2.2448	1.8079			1.3696	0.7316
	2.2474	1.8125			1.4546	0.8558
	2.1033	1.664			1.3268	0.7151
	2.3144	1.8914			1.4391	0.6386
	2.2513	1.8084			1.5425	0.7398
	2.1468	1.6786			1.4781	0.7422
	2.16	1.6473			1.3718	0.5917
	2.263	1.8023			1.5144	0.7707
	2.2378	1.7522			1.3317	0.7425
	2.2611	1.8037			1.5385	0.6827
	2.2735	1.8135			1.5311	0.6575
	2.2402	1.7709			1.487	0.7985
	2.3938	1.9738			1.5307	0.6469
	2.3483	1.9043			1.392	0.6482
	2.2257	1.7727			1.4017	0.5192
	2.2387	1.7365			1.2996	0.6257
	2.2364	1.7582			1.215	0.4368
	2.1517	1.6262			1.3704	0.564
	2.2344	1.7678			1.3961	0.6901
	2.1573	1.6352			1.6018	1.0598
	2.3371	1.8462			1.3989	0.7433
	2.2604	1.7898			1.4892	0.7763
	2.2165	1.7414			1.3763	0.5966
	2.4171	1.9578			1.5801	0.8003
	2.2545	1.7695			1.4732	0.6515
	2.3089	1.8276			1.4147	0.6776
	2.2847	1.8158			1.4774	0.8451
	2.357	1.8623			1.4971	0.677
	2.3589	1.8958			1.6376	0.7272
	2.3028	1.8017			1.4632	0.9315
	2.4235	1.9247			1.309	0.6028
	2.2702	1.7606			1.4261	0.6966
	2.1483	1.6121			1.216	0.603
	2.3282	1.853			1.2005	0.6248
	2.4542	1.9725			1.3946	0.6532
	2.4279	1.9618			1.4731	0.8665
	2.3016	1.8334			1.2812	0.6428
	2.4895	2.0452			1.2556	0.6011
	2.449	1.9737			1.5007	0.7482
	2.215	1.7127			1.5348	0.9335
	2.28	1.7945			1.9113	0.7615
	2.2611	1.8088			1.9467	0.7968
	2.3981	1.9796			2.388	0.9088
	2.4092	1.969			2.0767	0.8561
	2.3377	1.8835			2.7524	1.0604
	2.4399	2.0244			2.2194	0.8675
	2.2165	1.7542			2.2652	1.0842
	2.2117	1.767			2.0651	0.9323
	2.1778	1.7446			2.4403	1.0215
	2.3803	1.9649			2.997	1.3897
	2.3143	1.9383			2.5913	1.1284
	2.3118	1.8958			2.6673	1.1432
	2.4846	2.068			2.3579	1.0768
	2.2506	1.7839			2.3554	1.0726
	2.3636	1.9076			2.5231	1.1686
	2.2329	1.7914			2.6265	1.1438
	2.3642	1.8774			2.5317	1.1182
	2.2453	1.8018			2.1608	1.0499
	2.1709	1.6751			2.3573	1.1565
	2.3707	1.8881			2.4574	1.157
	2.343	1.877			2.6079	1.17
	2.3963	1.8694			2.1021	1.0577
	2.3534	1.8756			2.213	1.0742
	2.4539	2.0217			2.418	1.0314
	2.2626	1.7993			2.4091	1.195
	2.205	1.7538			2.4805	1.1828
	2.3175	1.859			2.6546	1.1448
	2.1789	1.7027			2.4095	1.0293
	2.2124	1.7257			2.3669	1.181
	2.205	1.7465			3.0478	1.3342
	2.206	1.7424			3.6311	1.6291
	2.1342	1.6436			2.7899	1.2578
	2.1156	1.6212			2.6165	1.1618
	2.1039	1.6278			2.8193	1.4265
	2.0654	1.5941			2.6255	1.2758
	2.0798	1.6159			2.5556	1.0751
	2.0694	1.5872			2.4769	1.2288
	2.0937	1.6167			2.62	1.2138
	2.0086	1.5559			2.4139	1.2119
	2.1975	1.7323			2.6332	1.1628
	2.0991	1.6421			2.8027	1.2513
	1.996	1.5088			2.8902	1.0768
	2.1329	1.6732			2.3544	1.1085
	2.1955	1.7293			2.2107	1.1037
	2.2615	1.8119			2.8454	1.208
	2.1567	1.7051			2.6903	1.1027
	2.0785	1.6007			2.4784	1.1678
	1.9983	1.5181			2.8137	1.0986
	2.2112	1.7682			2.8883	1.1574
	2.1402	1.6726			2.7262	1.2433
	2.1881	1.7466			2.3601	1.0095
	2.2191	1.74			2.4664	1.0965
	2.2793	1.8176			2.4363	1.0517
	2.2175	1.7229			2.9415	1.2604
	2.1733	1.7016			3.582	1.4475
	2.1732	1.7032			3.6307	1.493
	2.2231	1.7442			2.463	1.1114
	2.2098	1.7077			2.3238	1.0493
	2.1608	1.622			2.9438	1.1876
	2.1949	1.6874			3.0602	1.4227
	2.1074	1.5679			2.6758	1.2266
	2.2825	1.7605			2.8283	1.2556
	2.4413	1.98			2.5355	1.163
	2.3357	1.8751			3.2734	1.5324
	2.3058	1.8416			3.7529	1.6414
	2.3192	1.8516			3.7349	1.681
	2.2057	1.703			3.2598	1.3217
	2.2339	1.7594			3.812	1.7155
	2.3058	1.8034			3.8689	1.7193
	2.1633	1.6637			3.3137	1.4073
	2.0814	1.6009			3.6048	1.3313
	2.2225	1.7124			3.6554	1.4407
	2.1424	1.6196			3.8102	1.7556
	2.273	1.7919			4.0102	1.9225
	2.1161	1.6389			3.63	1.6585
	2.1686	1.7107			3.5385	1.268
	2.253	1.7918			3.2931	1.1216
	2.2532	1.8011			3.3668	1.1675
	2.3806	1.9323			3.1083	1.2735
	2.1675	1.6585			3.1604	1.1582
	2.2837	1.8207			2.7237	1.2255
	2.3835	1.9588			2.6048	1.118
	2.2645	1.7931			3.219	1.2937
	2.386	1.9377			2.6451	1.1833
	2.2884	1.8719			2.5456	1.2513
	2.2654	1.8342			2.3323	1.1038
	2.2148	1.784			2.4812	1.0901
	2.3224	1.8877			2.6622	1.1554
	2.175	1.7189			2.5052	1.0553
	2.1769	1.7448			2.5302	1.0113
	2.1596	1.6724			2.1775	1.0282
	2.1625	1.7422			2.2619	1.1535
	2.199	1.739			2.0101	1.3166
	2.1685	1.6792			2.0931	1.2122
	2.1974	1.6665			1.9372	1.2567
	2.2084	1.7148			2.0346	1.2549
	2.3623	1.8668			1.9177	1.185
	2.2076	1.7388			1.9889	1.2598
	2.325	1.8828			2.0069	1.4554
	2.1736	1.7138			1.7587	1.2701
	2.2305	1.7063			1.7351	1.2161
	2.2002	1.7209			1.8429	1.1498
	2.2073	1.7413			1.8569	1.2519
	2.4995	2.0286			1.7635	1.2627
	2.2799	1.7855			1.7981	1.1861
	2.3625	1.8957			1.6844	1.1227
	2.3712	1.9464			1.5497	1.0361
	2.2101	1.7425			1.5561	1.1032
	2.3972	1.9656			1.7369	1.2252
	2.3663	1.9333			1.7479	1.1061
	2.4165	1.9965			1.8541	1.229
	2.4607	2.0198			1.7049	1.2188
	2.1846	1.7215			1.6054	1.0476
	2.3685	1.9421			1.6031	1.1228
	2.4233	1.9937			1.6092	1.1406
	2.4928	2.096			1.8456	1.3389
	2.3786	1.9713			1.7118	1.1651
	2.1134	1.6563			1.8529	1.2683
	2.3542	1.9506			1.7235	1.2953
	2.4198	2.0308			1.9234	1.4393
	2.2219	1.806			1.6314	1.0849
	2.3644	1.9582			1.6165	1.1332
	2.4443	2.0196			2.0406	1.3679
	2.3185	1.8736			2.1214	1.4868
	2.3468	1.9392			2.4211	1.461
	2.301	1.8748			2.4424	1.6921
	2.3126	1.9146			2.1884	1.3083
	2.2939	1.8921			2.0677	1.3303
	2.2124	1.8031			1.6558	1.1906
	2.188	1.7411			1.9546	1.507
	2.3127	1.8475			1.6673	1.2642
	2.21	1.7345			2.0751	1.3623
	2.27	1.8206			1.7685	1.3937
	2.6453	2.1827			2.1016	1.4997
	2.3785	1.9354			2.2861	1.5371
	2.4865	2.0845			1.9112	1.536
	2.2567	1.7725			2.2874	1.5084
	2.3311	1.8618			3.22	2.6566
	2.5113	2.093			3.1685	2.6216
	2.3721	1.8627			3.076	2.3761
	2.3272	1.8373			3.2303	2.5701
	2.5209	2.058			3.1006	2.4722
	2.3656	1.8677			3.3853	2.7272
	2.3514	1.8578			3.8493	2.827
	2.4619	1.9864			3.935	2.9926
	2.2947	1.7866			3.9045	2.8588
	2.288	1.8093			3.7999	2.7982
	2.3848	1.956			3.8586	2.7198
	2.426	1.9243			3.6353	2.693
	2.3641	1.8655			3.6303	2.6704
	2.3366	1.8343			3.6916	2.7254
	2.2981	1.7758			3.6807	2.5614
	2.2446	1.725			3.751	2.6371
	2.2787	1.7719			3.7181	2.7319
	2.3131	1.8119			3.8038	2.762
	2.4133	1.9395			3.8972	2.8835
	2.3457	1.8498			3.9293	2.7872
	2.4584	1.9828			3.8503	2.7233
	2.1967	1.7007			3.5095	2.7785
	2.2922	1.8084			3.7769	2.8658
	2.2843	1.7744			3.7705	2.7333
	2.2935	1.7804			3.751	2.6994
	2.1444	1.6388			3.6354	2.6978
	2.2778	1.7379			3.6606	2.7846
	2.2182	1.6787			3.6744	2.7407
	2.4288	1.9261			3.6634	2.7027
	2.399	1.9213			3.7597	2.8216
	2.3028	1.8171			3.7976	2.762
	2.2385	1.7469			4.0926	3.0442
	2.2161	1.6954			3.8345	2.7393
	2.2888	1.7547			3.6798	2.8084
	2.3671	1.8831			3.587	2.6148
	2.3829	1.886			3.78	2.8409
	2.2726	1.7562			3.7674	2.6723
	2.2834	1.7692			3.77	2.8112
	2.3318	1.8613			3.9383	2.8169
	2.2264	1.7111			3.8272	2.8112
	2.2811	1.7527			3.7277	2.7282
	2.169	1.6419			3.845	2.7114
	2.3641	1.8535			3.725	2.621
	2.3554	1.8386			3.5917	2.5335
	2.345	1.8307			3.7695	2.8042
	2.289	1.7562			3.8049	2.8199
	2.2257	1.7158			3.6167	2.7172
	2.5445	2.0582			3.5439	2.4873
	2.1847	1.6723			3.5746	2.6406
	2.2927	1.7609			3.7076	2.8182
	2.1235	1.5925			3.7477	2.7717
	2.3861	1.9093			3.8186	2.7366
	2.3259	1.8368			3.8243	2.6695
	2.2755	1.734			3.7745	2.7467
	2.1703	1.6589			3.6131	2.5634
	2.3683	1.8429			3.6052	2.7435
	2.3095	1.8015			3.797	2.801
	2.3895	1.9157			3.6336	2.6527
	2.4041	1.94			3.8456	2.7959
	2.2609	1.7677			3.6357	2.7149
	2.2088	1.7097			3.7718	2.839
	2.2081	1.7035			3.612	2.5956
	2.2423	1.7495			3.8681	2.7924
	2.0926	1.5558			3.7036	2.689
	2.3663	1.893			3.6968	2.5737
	2.2121	1.7322			3.7883	2.7942
	2.2761	1.8095			3.6586	2.7337
	2.2879	1.816			3.5787	2.5838
	2.1178	1.6172			3.7494	2.7793
	2.3255	1.8678			3.8324	2.748
	2.2255	1.7315			3.703	2.7806
	2.2768	1.7767			3.7642	2.8302
	2.2846	1.7657			3.8003	2.7914
	2.3045	1.8302			3.6239	2.6225
	2.2187	1.7365			3.742	2.6826
	2.201	1.7178			3.7242	2.6569
	2.3151	1.8474			3.7583	2.7815
	2.322	1.838			3.7651	2.796
	2.2076	1.7255			3.8252	2.7373
	2.2568	1.7754			3.7833	2.6246
	2.2741	1.7688			3.7552	2.7502
	2.2819	1.7466			3.7112	2.7337
	2.3362	1.8153			3.8238	2.846
	2.1805	1.6778			3.8124	2.773
	2.2252	1.7184			3.7061	2.5592
	2.3486	1.8272			3.7462	2.6458
	2.4535	1.9917			3.7675	2.6304
	2.382	1.9196			3.671	2.6725
	2.3762	1.8974			3.8389	2.7498
	2.5173	2.048			3.7594	2.7972
	2.5451	2.1001			3.8221	2.8726
	2.4059	1.9548			3.7451	2.6684
	2.3708	1.8917			3.7678	2.8698
	2.2369	1.7664			3.8336	2.8657
	2.379	1.9242			3.7955	2.6634
	2.4025	1.9193			3.7206	2.7593
	2.2878	1.8097			3.8241	2.8394
	2.3853	1.9306			3.5803	2.6663
	2.2767	1.7885			3.7401	2.6732
	2.3946	1.9725			3.8824	2.7971
	2.4496	2.0242			3.7697	2.8049
	2.2852	1.8227			3.8754	2.8041
	2.2357	1.7672			3.8852	2.8135
	2.4067	1.9172			3.7853	2.7122
	2.4058	1.9129			3.2692	2.5717
	2.2854	1.8054			3.1674	2.6806
	2.3223	1.8409			3.4237	2.7693
	2.3184	1.8148			3.713	2.7145
	2.459	1.9768			3.8725	2.8415
	2.2951	1.8053			3.7642	2.7765
	2.3336	1.842			3.7551	2.7087
	2.2229	1.7217			3.7149	2.6184
	2.2866	1.7994			3.7391	2.7919
	2.25	1.7547			3.5726	2.5607
	2.315	1.8248			3.83	2.8252
	2.4096	1.9245			3.7679	2.7141
	2.4516	1.9616			3.724	2.7075
	2.4621	1.9813			3.7263	2.743
	2.4586	1.9731			3.8224	2.8095
	2.4886	2.0209			3.7149	2.6899
	2.4398	1.9318			3.812	2.7384
	2.5002	2.0177			3.7907	2.9058
	2.4463	1.9388			3.6639	2.7321
	2.3837	1.8566			3.7571	2.6124
	2.2735	1.7515			3.645	2.6263
	2.5481	2.0511			3.7338	2.8167
	2.3996	1.8815			3.5976	2.6828
	2.4409	1.9309			3.7584	2.7182
	2.4176	1.8909			3.6897	2.7898
	2.305	1.7699			3.7486	2.7912
	2.2179	1.6904			3.8176	2.7637
	2.2941	1.7345			3.7445	2.8095
	2.3599	1.845			3.6858	2.743
	2.2003	1.6724			3.9059	2.8715
	2.2724	1.7804			3.9371	2.8708
	2.2189	1.7469			3.8063	2.7322
	2.0834	1.5786			3.6961	2.7378
	2.2224	1.7592			3.8996	2.7979
	2.03	1.5357			3.7472	2.6893
	2.0224	1.5092			3.5813	2.6848
	2.2137	1.7169			3.6754	2.762
	2.3153	1.8651			3.6819	2.7443
	2.2365	1.7411			3.1314	2.4852
	2.3638	1.9173			3.2094	2.6632
	2.5332	2.0434			3.3818	2.5711
	2.4613	1.9978			3.624	2.6185
	2.3395	1.8732			3.6676	2.618
	2.4526	1.9941			3.7134	2.8198
	2.4546	2.0018			3.6587	2.6762
	2.4174	1.9618			3.481	2.5688
	2.5153	2.0714			3.5648	2.5285
	2.3999	1.9495			3.5694	2.5943
	2.3395	1.887			3.182	1.8814
	2.254	1.7911			3.6531	2.4328
	2.3643	1.8996			3.4102	2.2334
	2.2632	1.8292			3.7709	2.4597
	2.2434	1.7959			3.6862	2.4994
	2.2235	1.7711			3.3893	2.2147
	2.2825	1.8355			3.4345	2.3247
	2.2414	1.8276			3.6982	2.4057
	2.2608	1.7952			3.5431	2.315
	2.3808	1.9796			3.5855	2.4227
	2.3432	1.8851			3.5845	2.4102
	2.4063	1.9877			3.4408	2.2836
	2.433	1.9694			3.167	2.2033
	2.3311	1.9001			3.4233	2.3376
	2.2535	1.8345			3.3524	2.2651
	2.1669	1.7141			3.3644	2.3079
	2.1726	1.7394			3.2257	2.2746
	2.2786	1.835			3.5243	2.3908
	2.2757	1.8502			3.0237	2.1595
	2.3412	1.8845			3.3472	2.3242
	2.3234	1.9058			3.1497	1.874
	2.3946	1.9778			3.4879	2.3607
	2.24	1.7928			3.4352	2.1446
	2.3956	1.9612			3.268	2.1247
	2.2339	1.7797			3.4021	2.107
	2.2148	1.7228			3.3069	2.0837
	2.2482	1.7737			3.3253	2.3774
	2.1338	1.6255			2.6482	2.2367
	2.3644	1.8614			2.3879	2.0865
	2.2908	1.8395			2.7648	2.2844
	2.3925	1.9438			3.4413	2.8382
	2.27	1.7639			2.5561	2.2017
	2.4241	1.9427			3.014	2.5226
	2.3076	1.8351			2.7758	2.2329
	2.3806	1.8944			2.6368	2.3291
	2.3496	1.8732			2.748	1.6999
	2.519	2.0785			2.9212	1.7867
	2.2864	1.8125			2.8449	1.7899
	2.2934	1.8095			2.877	1.7517
	2.2706	1.7739			2.6894	1.6707
	2.4006	1.9165			2.7095	1.6695
	2.4108	1.9705			2.833	1.7457
	2.3431	1.8943			2.6285	1.4969
	2.2464	1.7759			2.7131	1.6641
	2.3522	1.8759			3.2528	2.1349
	2.2116	1.7213			3.4821	2.2468
	2.2276	1.7276			3.3182	1.8345
	2.2657	1.7865			3.4683	2.3521
	2.3073	1.8077			3.5935	2.6191
	2.2549	1.731			3.5604	2.5638
	2.2968	1.81			3.6589	2.6288
	2.2209	1.7466			3.2278	2.7003
	2.1828	1.6739			3.4669	2.8125
	2.169	1.6713			3.4694	2.7089
	2.157	1.6629			3.3072	2.2888
	2.2667	1.7602			3.4472	2.2606
	2.2396	1.7566			3.5979	2.4169
	2.1918	1.6582			3.1427	1.9202
	2.2754	1.7756			3.3616	2.082
	2.3344	1.8202			3.2501	2.029
	2.2787	1.7602			3.1262	2.1484
	2.2096	1.6828			3.5361	2.2395
	2.369	1.8645			3.2437	2.1591
	2.3117	1.8194			3.3438	2.1887
	2.3843	1.8872			3.3769	2.2305
	2.3125	1.7475			3.0838	1.9887
	2.2249	1.709			3.3221	2.1208
	2.3118	1.8011			2.5822	1.6851
	2.1522	1.619			3.067	1.8816
	2.1795	1.7119			3.317	2.1418
	2.1491	1.657			3.6188	2.3462
	2.3017	1.8592			3.4958	2.2233
	2.2951	1.8133			3.3187	2.1449
	2.2296	1.7222			3.3712	2.2385
	2.4508	1.9884			3.3765	2.1087
	2.21	1.6935			3.3875	1.9535
	2.2212	1.7287			2.7244	1.4232
	2.5268	2.0731			3.481	2.138
	2.4622	1.9668			3.321	2.0762
	2.3406	1.8415			3.1107	2.0817
	2.4677	1.9989			3.1949	1.9397
	2.3204	1.8346			3.5094	2.2197
	2.4853	2.0565			3.3745	2.1547
	2.1983	1.6761			3.355	2.2812
	2.4681	2.0448			3.0858	2.0768
	2.3876	1.9099			3.4916	2.3437
	2.423	1.9553			3.2335	2.0075
	2.4992	2.0828			3.3505	2.2538
	2.4308	1.9419			3.3644	2.3532
	2.5087	2.0243			3.5587	1.8759
	2.3871	1.949			4.0022	2.3655
	2.3954	1.9589			3.6315	2.2062
	2.3725	1.9309			3.8091	2.2329
	2.4431	1.9999			3.9757	2.692
	2.4201	1.9509			3.9954	2.5568
	2.4994	2.0528			3.1387	1.6066
	2.5242	2.0919			3.4634	2.3806
	2.5298	2.0848			3.7723	2.6515
	2.6013	2.1801			3.7422	2.5826
	2.4358	1.9789			3.6693	2.5951
	2.5081	2.0737			3.8883	2.834
	2.5888	2.1449			3.7548	2.5729
	2.4016	1.9377			3.3214	2.6957
	2.4835	2.0534			3.5782	2.7965
	2.6572	2.2125			3.4246	2.8026
	2.4647	2.0077			3.5605	2.7229
	2.6192	2.1572			3.3919	2.6324
	2.3856	1.9115			3.3616	2.6669
	2.4032	1.9472			3.4801	2.7016
	2.4844	2.0066			3.1693	2.5739
	2.2297	1.7513			2.7175	2.2601
	2.3963	1.9498			3.4753	2.7955
	2.7362	2.3168			3.1799	2.6485
	2.5004	2.0521			3.3267	2.76
	2.7261	2.342			3.2833	2.4503
	2.525	2.1142			3.4061	2.7266
	2.4903	2.0502			3.0877	2.4591
	2.4862	2.041			3.21	2.4342
	2.6087	2.1592			2.8753	2.438
	2.4728	1.9971			3.1005	2.4186
	2.5069	2.0922			3.2874	2.2201
	2.5296	2.1081			2.9627	2.3418
	2.4204	1.9826			3.3343	2.6397
	2.5058	2.0773			3.077	2.4789
	2.7212	2.2897			2.736	2.1659
	2.5208	2.0965			3.115	2.5387
	2.563	2.1494			3.0186	2.505
	2.6125	2.1876			2.8411	2.282
	2.678	2.2396			3.1389	2.5317
	2.6764	2.2418			3.1366	2.5614
	2.6658	2.2534			3.1116	2.598
	2.6897	2.2963			2.5988	2.2168
	2.659	2.257			3.2604	2.5962
	2.5224	2.0887			2.2635	1.3463
	2.5263	2.0983			1.994	1.5511
	2.4782	2.0316			1.5341	1.1276
	2.3972	1.9397			1.4166	0.9094
	2.4132	1.9809			1.7032	1.116
	2.3022	1.8087			1.4565	1.1435
	2.5209	2.0867			1.5393	1.022
	2.5081	2.1058			1.6402	1.246
	2.4386	1.9052			1.7579	1.0856
	2.4658	1.9744			1.8039	1.2183
	2.4605	1.9813			1.8713	1.2835
	2.581	2.1088			1.7067	1.1682
	2.2965	1.7668			1.7103	1.1763
	2.3051	1.8601			1.8327	1.1625
	2.4346	1.9479			1.6834	1.1169
	2.5771	2.1291			1.7561	1.2444
	2.411	1.9442			1.7641	1.1591
	2.3686	1.9141			1.806	1.0449
	2.4538	1.9711			1.617	1.0145
	2.6251	2.178			1.8211	1.3209
	2.4005	1.9258			1.9873	1.5775
	2.3731	1.9185			1.4569	0.9486
	2.4161	1.9137			1.516	1.0802
	2.4098	1.9468			1.3528	0.9951
	2.5703	2.1186			1.3829	0.9674
[truncated: 1 more rows]

## Sheet: Supplementary Figure 8
Amide	Imide		Units: rad
1.96901	2.0658
2.01382	2.10402
2.07735	2.17028
1.95204	2.11747
2.05237	2.17644
2.00531	2.15327
2.04565	2.1607
2.10109	2.10154
1.99458	2.09193
1.93842	2.09098
1.96713	2.08814
1.95513	2.13937
1.92149	2.11151
1.91412	2.06993
2.06166	2.15239
2.00517	2.11612
1.94101	2.16097
2.04996	2.13458
2.02969	2.14254
2.03746	2.13356
2.17107	2.14556
2.11183	2.19971
2.14487	2.19658
2.15742	2.17974
2.25788	2.20918
2.17138	2.24542
2.16198	2.35994
2.19085	2.28997
2.08603	2.29247
2.12739	2.22282
2.12302	2.22913
2.10024	2.19469
2.17315	2.15823
2.24476	2.16657
2.28218	2.11209
2.21512	2.16039
2.2126	2.20717
2.2012	2.12806
2.2103	2.18446
2.18336	2.25038
2.1742	2.28111
2.33601	2.28991
2.35052	2.30443
2.27765	2.32255
2.28116	2.28148
2.10127	2.22421
2.05912	2.22332
1.91594	2.1833
1.98958	2.14646
1.9882	2.12172
1.97121	2.0809
1.99215	2.11221
2.05325	2.18892
2.07071	2.2124
2.07246	2.23414
2.00047	2.28524
2.01844	2.2233
2.00608	2.27817
2.01414	2.33854
2.00865	2.2612
2.02234	2.28314
2.06611	2.3756
2.05668	2.2979
2.01846	2.23091
1.94212	2.17522
1.95014	2.2724
1.97669	2.2681
1.92775	2.26582
1.85897	2.2586
1.9488	2.27648
1.92916	2.32307
1.88194	2.30322
1.84205	2.30984
1.90811	2.27547
1.96626	2.27726
2.00813	2.26388
2.06752	2.21441
2.02389	2.27145
2.05119	2.25298
2.03551	2.2293
1.98874	2.28201
2.00855	2.28794
1.99435	2.27692
2.04382	2.23341
1.9804	2.20895
2.02298	2.16146
1.98517	2.17623
2.09479	2.19087
2.10184	2.22967
1.9835	2.23556
1.99099	2.31551
1.96317	2.29236
1.93438	2.27931
1.95456	2.31932
1.99944	2.33842
2.02187	2.21452
2.02349	2.19353
2.03474	2.25286
2.00438	2.16746
1.97323	2.28645
	2.2622
	2.2813
	2.19281
	2.23047
	2.17614
	2.2154
	2.29701
	2.30142
	2.34513
	2.33155
	2.26587
	2.32858
	2.42335
	2.48903
	2.54053
	2.45515
	2.45984
	2.37718
	2.34588
	2.35779
	2.38413
	2.35664
	2.33457
	2.33292
	2.33748
	2.40899
	2.24686
	2.27212
	2.27889
	2.32798
	2.31319
	2.29733
	2.34648
	2.21502
	2.3063
	2.21571
	2.24854
	2.19288
	2.20863
	2.21322
	2.20717
	2.22788
	2.20974
	2.15352
	2.22923
	2.25238
	2.1669
	2.22559
	2.13619
	2.16787
	2.17833
	2.16544
	2.1631
	2.21906
	2.13466
	2.16549
	2.12507
	2.12075
	2.18755
	2.17649
	2.12052
	2.12761
	2.13968
	2.08781
	2.1663
	2.12974
	2.1251
	2.1392
	2.17877
	2.14533
	2.1758
	2.21486
	2.17867
	2.22035
	2.20118
	2.03825
	2.15462
	2.07956
	2.18779
	2.09269
	2.10496
	2.10693
	2.19169
	2.15502
	2.06899
	2.10453
	2.0821
	2.22888
	2.04264
	2.10255
	2.10581
	2.1629
	2.22688
	2.19987
	2.2235
	2.21343
	2.22135
	2.18625
	2.1825
	2.15916
	2.14853
	2.14955
	2.19412
	2.19409
	2.26603
	2.17752
	2.11307
	2.1327
	2.17971
	2.09869
	2.17262
	2.14314
	2.19977
	2.18442
	2.19134
	2.16233
	2.1196
	2.11268
	2.02203
	2.07036
	2.14993
	2.11493
	2.1733
	2.16299
	2.1529
	2.21773
	2.16138
	2.1777
	2.10351
	2.14861
	2.11858
	2.15095
	2.27913
	2.288
	2.17972
	2.23435
	2.18236
	2.25236
	2.21671
	2.21829
	2.15438
	2.20089
	2.24589
	2.30485
	2.26873
	2.14789
	2.06116
	2.21843
	2.18871
	2.10955
	2.18439
	2.2458
	2.19234
	2.19091
	2.26064
	2.10064
	2.01209
	2.03197
	2.07967
	2.1598
	2.18988
	2.30335
	2.18743
	2.22576
	2.15892
	2.12819
	2.05383
	2.04036
	2.13297
	2.12677
	2.19812
	2.08359
	2.06083
	2.12954
	2.18961

## Sheet: Supplementary Figure 11
Enzyme	Protein	Protein Backbone		Peptide	Peptide	Peptide Backbone		N-C1	H-Op
	0	0			0	0		3.3341	1.83393
	1.2157	1.0388			0.5806	0.5117		3.15416	1.6188
	1.1626	0.9584			0.6268	0.3666		3.84763	1.87487
	1.1886	0.9047			0.6094	0.3969		3.14238	1.6144
	1.2486	0.9764			1.5726	0.9488		3.43815	2.09743
	1.3353	1.0606			1.5352	0.9311		3.32294	1.72837
	1.4887	1.2336			1.5326	0.9832		3.54389	2.05438
	1.2048	0.9443			1.7732	0.8901		3.27405	1.66139
	1.2992	0.9858			1.6143	0.927		3.70322	1.63108
	1.2915	1.039			1.7177	0.8992		3.29755	1.73588
	1.2406	0.9107			1.4042	1.0791		3.3422	1.77163
	1.3225	0.9832			1.6433	0.836		3.35077	1.74201
	1.2464	0.8853			1.6422	0.9006		3.49265	1.62962
	1.4103	1.1262			1.5971	1.0781		3.49875	1.86405
	1.3293	1.0183			1.4914	0.9259		3.54089	2.10464
	1.3842	1.0231			1.5189	1.0045		3.17686	1.77727
	1.4104	1.0747			1.3977	1.0709		3.46435	2.02784
	1.432	1.1594			1.5768	0.9931		3.44036	1.72618
	1.4685	1.1665			1.9214	0.8859		3.28789	1.68515
	1.4315	1.1255			2.0897	0.9477		3.34973	1.73385
	1.4693	1.1296			2.0493	1.0293		3.16796	1.70264
	1.4894	1.1889			1.9113	1.0197		3.46125	1.91528
	1.5376	1.2189			2.0393	0.9879		3.19311	1.61041
	1.5884	1.2417			1.916	0.9767		3.57163	1.70576
	1.5796	1.237			1.8831	0.9649		3.49768	1.66356
	1.4049	1.0472			1.708	0.9577		3.64367	1.81336
	1.5772	1.2481			2.0566	0.9828		3.70174	1.77597
	1.5235	1.2205			1.9984	1.0485		3.24118	1.97544
	1.4	1.0761			2.083	0.9681		3.17708	1.79965
	1.5124	1.1947			2.0696	0.9185		3.63932	1.91493
	1.475	1.1308			1.9915	0.8703		3.31293	1.64463
	1.4614	1.1107			2.2081	0.9501		3.31185	1.65205
	1.392	1.0347			1.9469	0.98		3.54569	2.07298
	1.5125	1.1798			2.0404	0.9578		3.35529	1.67264
	1.4671	1.0535			2.0418	0.9184		3.68085	1.53357
	1.4271	1.052			1.8619	0.9704		3.66232	1.65529
	1.4492	1.0153			1.918	1.0176		3.10961	1.72992
	1.4951	1.1066			1.7855	1.0247		3.56875	1.6841
	1.4997	1.1074			2.1496	0.9858		3.43262	1.88542
	1.4956	1.0688			2.0095	1.0258		3.48119	1.59934
	1.432	1.0038			2.2553	0.9651		3.73866	1.8245
	1.8348	1.487			2.0652	0.9808		3.40931	1.86377
	1.4815	1.1123			1.9242	0.95		3.37055	1.88751
	1.5497	1.1849			1.8867	0.9928		3.34857	1.85468
	1.4107	0.9711			1.8789	0.9504		3.44526	1.67426
	1.5683	1.2111			2.3419	1.0066		3.34658	1.85967
	1.7772	1.4348			1.7927	1.0698		3.3367	2.08344
	1.69	1.3458			1.8861	1.0522		3.8003	1.98507
	1.5853	1.2081			1.7749	1.073		3.47769	1.59089
	1.5991	1.235			1.9665	1.02		3.85228	1.8604
	1.5086	1.1166			1.936	1.0045		3.51169	1.67024
	1.686	1.3259			1.8121	1.036		3.49423	1.97527
	1.59	1.1875			1.8278	1.0968		3.34375	1.57017
	1.625	1.2464			1.8632	0.9386		3.15554	1.56943
	1.7044	1.3193			2.1474	0.975		3.35035	1.66752
	1.563	1.1683			1.8965	1.0034		3.72808	2.05942
	1.7305	1.3626			2.0301	0.9442		3.18359	1.69011
	1.758	1.3438			2.0311	0.9792		3.76931	1.76662
	1.5836	1.1434			1.9723	0.9806		3.40267	1.9266
	1.4973	1.0673			1.8565	1.0325		4.29681	1.83615
	1.4835	1.0168			1.8835	0.9859		3.36569	1.72354
	1.5691	1.1608			1.8211	1.0489		3.40402	1.66516
	1.4849	1.095			1.7942	0.9963		3.60069	1.5809
	1.5447	1.1757			1.9668	0.9808		3.74765	1.7033
	1.6095	1.2296			1.9341	1.0461		3.50725	1.61778
	1.6878	1.2865			1.9828	1.0589		3.20022	2.13077
	1.622	1.241			1.8833	0.9825		3.4484	1.61881
	1.4781	1.1005			1.7216	1.1011		3.9628	1.88759
	1.6117	1.2308			1.8784	1.0141		3.82591	1.68899
	1.7453	1.4337			2.0237	0.9756		3.24082	1.75111
	1.6382	1.3074			1.859	1.008		3.26385	1.92933
	1.6169	1.3071			1.4994	1.074		3.18726	1.73248
	1.6804	1.335			1.3808	0.9891		3.43218	1.97005
	1.6018	1.225			1.7627	1.0798		3.69563	1.73113
	1.6849	1.3518			1.4732	1.0653		3.88238	2.20456
	1.6238	1.2595			1.5029	1.0203		3.52029	1.74929
	1.5324	1.1287			1.538	0.9664		3.2967	1.68727
	1.5553	1.2083			1.6362	1.0311		3.14725	1.64706
	1.6573	1.301			1.8172	0.9897		3.06719	1.88773
	1.3816	0.9408			1.5487	0.9913		3.25599	1.69845
	1.6715	1.2866			1.5969	0.9452		3.40694	1.54527
	1.5796	1.1968			1.5122	0.9323		3.40003	1.56251
	1.6438	1.2568			1.4846	0.9045		3.33632	1.63317
	1.6878	1.3248			1.5986	0.9413		3.65094	1.99507
	1.7071	1.3349			1.5129	0.9817		3.36982	1.99123
	1.6252	1.2249			1.5083	1.1145		3.18097	1.68475
	1.527	1.1346			1.6834	1.0671		3.1224	1.70811
	1.65	1.2888			1.5047	1.0372		3.5203	1.83167
	1.6445	1.2837			1.5757	0.9544		3.79459	1.6625
	1.5275	1.1607			1.535	0.9533		3.14369	1.91938
	1.7656	1.3937			1.476	0.8883		3.10773	1.89294
	1.7177	1.3335			1.4975	0.9739		3.11875	1.75617
	1.4146	0.9828			1.3987	1.0901		4.72488	1.76781
	1.4594	1.0309			2.3083	1.0972		3.14593	1.76635
	1.4666	1.0572			2.2281	1.0366		3.39068	1.66486
	1.4868	1.058			2.2638	1.0776		3.26811	1.93312
	1.6899	1.2821			2.2418	1.0189		3.4909	1.80258
	1.5142	1.1062			2.2182	0.9743		3.12736	1.84419
	1.6205	1.2007			2.5852	1.0184		3.61312	1.69835
	1.6151	1.2267			2.4656	1.0372		3.50454	1.61736
	1.4452	1.025			2.0808	1.0622		3.37931	1.79412
	1.4151	0.9637			2.7098	1.0494		3.46031	1.66891
	1.4897	1.062			2.6193	1.0029		3.99378	1.71792
	1.6636	1.3079			2.2364	0.6738		4.12661	1.51741
	1.5986	1.2537			2.3736	0.9553		4.63835	1.63169
	1.6647	1.2947			2.5547	0.9105		4.96813	1.57777
	1.5492	1.1209			2.6939	1.0869		3.37769	1.85333
	1.5865	1.1309			2.5383	0.9829		3.47484	1.75012
	1.5198	1.1354			2.6617	1.0646		4.15262	1.75487
	1.5412	1.1425			2.5054	0.9668		3.47995	1.82605
	1.5606	1.2072			2.334	0.9165		4.39217	1.63576
	1.5837	1.2112			2.0198	0.7981		4.08714	1.63081
	1.4695	1.0599			1.846	0.8868		3.4875	1.7305
	1.5674	1.1639			2.1954	0.9766		3.22721	1.74018
	1.5228	1.1016			2.3554	1.1177		3.41019	1.77903
	1.4122	0.9881			2.3903	1.0035		3.56146	1.88411
	1.4246	0.9618			2.2024	0.9892		4.61648	1.84482
	1.4574	1.0265			1.924	1.1598		3.68248	1.65378
	1.5181	1.1529			2.0008	1.1467		3.81581	1.71575
	1.7376	1.3797			1.9558	1.1985		4.35682	1.50332
	1.5528	1.1629			2.0499	1.1395		5.22195	1.69681
	1.5167	1.1321			1.9786	1.2237		3.22606	1.75761
	1.3988	0.9767			2.0334	1.1041		4.3446	1.87847
	1.516	1.1384			2.0108	1.1437		3.78235	1.69925
	1.52	1.1418			2.1634	1.0174		3.21922	1.83128
	1.582	1.2053			2.2583	0.9703		3.44998	1.71981
	1.5445	1.1507			2.438	0.991		3.61437	1.76109
	1.3778	0.9906			2.2895	1.0111		3.37511	1.83005
	1.7175	1.3481			2.0208	1.0308		3.2903	1.64922
	1.5325	1.1633			2.3691	1.0579		4.10384	1.81073
	1.7009	1.3291			2.0281	0.6552		3.3773	2.06937
	1.7778	1.4455			2.5114	0.865		3.29745	2.16719
	1.6184	1.2475			2.1606	0.9688		3.96857	1.65125
	1.9312	1.6327			1.9751	1.0256		3.20912	1.72319
	1.8331	1.4643			1.9032	1.095		3.21046	1.71589
	1.737	1.4			2.169	1.0661		3.49285	1.52508
	1.6434	1.3099			2.1497	1.1246		3.5303	1.90976
	1.6703	1.3077			2.2215	0.9516		3.33268	1.63584
	1.5821	1.1669			2.1339	0.9267		3.49416	1.70403
	1.7036	1.3372			2.255	0.9637		3.5243	1.73211
	1.6765	1.2932			1.8572	1.0589		3.29567	1.8177
	1.7675	1.3801			1.9581	1.1148		4.162	1.95326
	1.7249	1.3138			1.8095	1.1094		3.2462	1.66338
	1.6964	1.3444			1.859	1.1381		4.03378	1.67182
	1.848	1.5241			2.1378	0.9394		3.34556	1.81654
	1.6393	1.2776			1.9007	1.0894		3.39212	1.89963
	1.7375	1.3807			2.0032	0.9827		3.41904	1.74136
	1.6804	1.3003			2.0723	1.009		3.51864	1.63993
	1.87	1.5377			2.0174	0.9258		3.19815	1.81745
	1.6112	1.2404			1.9412	1.0195		3.84931	1.64821
	1.6344	1.2691			1.866	1.0137		3.88244	1.73521
	1.7578	1.4293			1.8747	1.0323		3.87998	1.65158
	1.6228	1.256			1.9389	1.0268		3.40024	1.73868
	1.6533	1.2937			1.9074	1.006		3.44077	1.60879
	1.7681	1.4004			1.8792	0.9419		3.37091	1.66793
	1.6803	1.291			1.9659	0.9468		3.35902	1.61659
	1.7204	1.388			1.9303	0.8663		3.09178	1.80392
	1.9457	1.6085			1.9198	1.0126		3.40162	1.67866
	1.822	1.4612			2.1316	0.9754		3.33146	1.88671
	1.6207	1.2438			1.994	1.0802		3.82702	1.5868
	1.6424	1.2502			1.7842	1.0543		3.50742	2.18154
	1.6398	1.2493			2.3013	0.9852		3.40286	1.61216
	1.6818	1.3103			1.996	0.9481		3.24203	1.64309
	1.7764	1.4457			2.0407	0.9373		3.4897	1.68911
	1.8405	1.4994			1.8699	0.9211		3.32969	1.95503
	1.751	1.4028			2.1174	0.9433		3.53479	1.72836
	1.6981	1.3768			1.8393	1.0528		3.25391	2.0189
	1.7095	1.369			2.0712	1.0309		4.81214	1.91601
	1.703	1.3374			2.0104	0.8745		3.47878	1.64444
	1.6323	1.2632			1.9466	0.9608		3.37515	1.73761
	1.6459	1.2904			2.0192	1.0957		3.18454	1.70272
	1.6172	1.2452			1.8749	0.9375		3.8843	1.92499
	1.7306	1.3841			2.1223	1.0856		3.82117	1.75565
	1.7917	1.4134			2.1549	0.9815		3.60365	1.84471
	1.7861	1.4917			2.1036	1.0393		3.6658	1.66106
	1.6511	1.2961			1.7449	0.9495		3.15803	1.68538
	1.6524	1.2716			1.9479	1.0309		3.52169	1.95314
	1.7099	1.367			2.0518	1.0038		3.537	1.62489
	1.7921	1.4223			2.1151	1.0048		3.3773	1.72333
	1.9269	1.5532			2.0233	1.0324		3.1387	1.90753
	1.8303	1.4565			2.1908	1.0233		3.47035	1.68945
	1.7285	1.3501			1.9173	0.98		3.65562	1.90652
	1.7409	1.3604			1.9475	0.933		3.20623	1.60874
	1.7172	1.3616			1.8843	1.0136		3.4773	1.66341
	1.7597	1.4003			1.8992	1.0128		3.53676	1.86216
	1.7325	1.3752			1.8566	0.8793		3.7264	2.05538
	1.6518	1.2524			1.8454	0.8852		3.3102	2.20712
	1.8149	1.4762			1.8837	0.938		3.25093	1.64108
	1.7127	1.3207			2.0299	0.9987		3.19685	1.59878
	1.6903	1.3085			2.0898	1.1017		3.24672	1.69501
	1.8378	1.4846			1.9641	0.9875		4.52199	1.75387
	1.6876	1.3151			1.6103	0.9977		3.6904	1.81509
	1.9818	1.6531			1.8609	0.9657		3.6207	1.60177
	1.7113	1.3368			1.9856	0.9518		3.31094	1.73793
	1.809	1.4896			1.8428	0.9702		3.42043	1.68438
	1.8208	1.4915			2.2299	1.1785		3.47739	1.65347
	1.6591	1.3062			2.2816	0.9917		3.54418	1.75718
	1.6751	1.3141			2.0307	0.9746		3.96343	1.92077
	1.8585	1.5251			2.1293	0.8945		4.43675	1.83036
	1.7597	1.4096			2.1643	0.991		3.50966	1.7958
	1.6925	1.3196			2.0587	0.9594		3.77293	2.19569
	1.6622	1.28			2.2579	1.1008		3.3239	1.8122
	1.6855	1.2931			2.2811	1.0308		3.35469	1.94204
	1.5904	1.1943			1.9571	0.9238		4.40311	1.78972
	1.6586	1.2393			2.163	0.9087		3.60369	1.61293
	1.6515	1.2374			2.1347	1.0984		3.02642	1.74166
	1.7002	1.2957			1.5813	0.9079		4.93562	1.82319
	1.5856	1.1635			1.5793	0.882		3.53024	1.68862
	1.6647	1.2899			1.6722	0.9997		3.43547	1.89642
	1.634	1.2832			1.832	0.9445		3.65894	1.83956
	1.6344	1.2491			1.7209	1.0333		3.32586	1.71429
	1.6023	1.245			1.5554	0.8975		3.36939	1.79873
	1.6255	1.2591			1.6616	0.973		3.72281	1.76421
	1.5937	1.182			1.7679	0.8995		3.63491	1.78713
	1.6422	1.2483			1.7077	0.9541		3.33318	1.81595
	1.6322	1.2359			1.6769	1.2344		3.90421	1.70982
	1.7528	1.3084			1.7946	1.199		5.31099	1.70241
	1.7779	1.3501			1.8175	1.1725		4.11661	1.80145
	1.7094	1.2731			1.5685	1.1114		4.99142	1.94123
	1.8105	1.3785			1.8142	1.1973		4.82548	1.72018
	1.7173	1.2936			1.8034	1.1671		5.02197	1.77321
	1.6592	1.2166			1.869	1.2354		5.62407	1.93496
	1.7359	1.3119			1.5905	1.116		5.07485	1.72511
	1.8457	1.454			1.6944	1.1545		5.75887	1.8292
	1.74	1.2886			1.8324	1.1554		5.32439	1.64568
	1.8334	1.4137			1.7072	1.2404		4.70771	1.70828
	1.7329	1.2991			1.8745	1.1769		4.95856	1.84567
	1.6655	1.2162			1.7681	1.2245		4.30216	1.83165
	1.7683	1.3468			1.937	1.1382		3.36136	1.80689
	1.9129	1.4637			1.7667	1.0872		3.46416	1.65379
	1.8279	1.3915			1.7894	1.1197		3.20002	1.79176
	1.7043	1.2916			1.9868	1.0927		3.45349	1.68146
	1.874	1.4659			1.5525	1.1014		3.3849	1.78634
	1.7881	1.3943			1.9309	1.1392		5.4078	1.74019
	1.8189	1.4299			2.0199	1.1917		4.3422	1.6997
	1.8167	1.3678			1.7334	1.1561		3.88142	1.70999
	1.753	1.3436			1.7921	1.0959		5.05054	1.58285
	1.8999	1.4551			1.7367	1.065		4.82851	1.91644
	1.9025	1.4985			1.8362	1.0772		5.37848	1.55518
	2.0055	1.6221			1.7036	1.1878		5.66102	1.67179
	1.7919	1.3721			1.7308	1.1787		4.94774	1.8268
	1.9156	1.5127			1.7078	1.2486		4.20941	1.72037
	1.8198	1.4535			1.7485	1.2576		5.07563	1.75488
	1.7683	1.3619			1.7501	1.1505		4.3795	1.8498
	1.7827	1.3647			1.7998	1.1359		3.52835	1.95077
	1.8928	1.5015			1.7289	1.1728		3.56191	1.83369
	1.9521	1.5495			1.7665	1.1841		3.73551	1.49888
	1.7632	1.3906			1.7891	1.5515		5.30158	1.75685
	1.9122	1.5466			1.5095	1.43		5.56616	1.6828
	1.836	1.4013			1.4146	1.3377		4.74849	1.90397
	1.9061	1.4929			1.3939	1.3709		4.46507	1.80578
	1.8641	1.4472			1.5209	1.4123		4.90316	1.83218
	1.8065	1.409			1.5713	1.3138		5.17927	1.82525
	1.8578	1.4675			1.591	1.5476		5.19902	1.70938
	1.9502	1.6112			1.6975	1.1476		4.4337	1.66077
	1.817	1.4192			1.7091	1.1717		4.76188	1.62923
	1.9197	1.5248			1.8295	1.1307		5.28304	1.85246
	1.862	1.4621			1.7937	1.2201		5.30287	1.88015
	1.7666	1.3459			1.8634	1.288		4.29346	1.68384
	1.7443	1.3155			1.7541	1.1634		5.09706	2.12451
	1.8375	1.4304			1.7232	1.3652		4.10721	1.69516
	1.8273	1.3676			1.793	1.1445		4.19969	1.96698
	1.818	1.3723			1.8847	1.2035		5.56779	1.73746
	1.8376	1.4306			1.6891	1.1533		3.7548	1.6677
	1.6898	1.2849			1.7863	1.1727		5.71579	1.86928
	1.657	1.2259			1.7991	1.1314		5.28631	1.71691
	1.9271	1.5569			1.728	0.9466		3.40645	2.0341
	1.9574	1.5496			1.5099	1.0197		3.40575	3.55531
	1.8069	1.3985			1.47	1.0417		3.61219	1.53089
	1.8734	1.4762			1.5234	1.0611		3.80438	2.0238
	1.8275	1.3895			1.6299	0.9685		3.34371	1.7942
	1.7247	1.2906			1.5733	0.8815		3.48276	1.58761
	1.8667	1.4237			1.736	0.958		3.47385	2.05861
	1.7637	1.3366			1.5987	0.9678		3.49884	1.80097
	1.7485	1.2929			1.7343	0.881		3.3892	1.94318
	1.7247	1.2723			1.5214	0.9578		4.19411	1.66988
	1.917	1.4676			1.8724	1.1896		3.62245	1.7439
	1.9152	1.451			1.834	0.9896		3.98219	1.75342
	1.7332	1.2474			2.0388	1.2006		6.07787	5.30088
	1.7529	1.2874			2.1064	1.206		7.55854	6.15577
	1.8131	1.3222			1.7933	1.2113		6.609	4.33155
	1.7775	1.2776			2.0535	1.1778		7.93201	6.90967
	1.847	1.3806			2.063	1.1117		7.78456	6.65564
	1.6888	1.2158			1.7292	1.1537		7.21891	5.51191
	1.7753	1.3016			1.6315	1.2082		6.76967	5.69722
	1.8354	1.3668			1.6827	1.0893		7.15496	6.78214
	1.8124	1.3481			1.7849	1.1939		8.52483	7.62538
	1.8756	1.4163			1.7589	1.2505		7.90679	5.91253
	1.882	1.4763			1.8182	1.154		7.37413	6.06914
	1.89	1.4472			1.7621	1.3149		6.49594	5.35474
	1.9266	1.5016			1.6033	1.1575		6.5347	5.56875
	2.0008	1.5962			1.8792	1.1838		7.91736	7.27527
	1.982	1.5623			1.6888	1.1554		7.8297	6.50279
	1.7957	1.349			1.9214	1.0455		7.8481	6.66391
	1.9126	1.5057			1.783	1.1679		7.54173	6.43033
	1.9271	1.464			1.6984	1.1396		7.02343	5.65866
	1.8759	1.4219			1.6272	1.1766		7.20593	5.68221
	1.8598	1.402			1.7397	1.1823		7.13133	6.57762
	1.963	1.513			1.721	1.1126		6.97842	5.88804
	1.9692	1.4912			1.817	1.1342		7.53244	6.99752
	1.9943	1.5675			1.6965	1.1196		7.22478	6.39106
	1.9428	1.484			1.8102	1.1637		7.29353	6.01132
	1.9093	1.4391			1.7025	1.0246		6.19288	4.40898
	1.8514	1.3986			1.7693	1.0795		6.72376	6.34894
	1.8585	1.38			1.6087	1.041		6.28245	5.34693
	1.9226	1.4861			1.77	0.9829		4.54583	3.85918
	1.9093	1.4638			1.6049	1.0544		4.20004	3.96079
	1.9085	1.4906			1.6388	1.0267		4.18687	3.78589
	1.9324	1.5029			1.8096	1.0083		4.82884	4.03213
	2.0332	1.5679			1.7551	0.9436		3.68177	2.06796
	1.7307	1.2409			1.5047	0.9352		3.43662	1.81985
	1.8497	1.4016			2.0541	0.9739		3.26941	1.71977
	1.9406	1.5312			1.9371	0.9617		3.57815	2.36348
	1.8629	1.4163			1.9873	0.9511		3.20326	1.73176
	1.9137	1.474			2.331	1.0932		3.53088	1.91304
	1.9517	1.5474			2.1049	0.9185		3.49274	1.69342
	1.7636	1.3661			1.7941	0.9499		3.65901	1.70653
	1.828	1.4089			1.6374	0.8946		3.51932	1.61979
	1.8813	1.4679			1.6672	0.9575		3.57123	1.9065
	1.878	1.4501			1.423	0.9696		3.3261	1.66988
	1.7733	1.3546			1.554	0.9916		3.27711	2.01861
	1.8311	1.3869			1.509	0.948		3.52564	1.6923
	1.8258	1.3676			1.5945	1.0229		3.49095	1.69537
	1.9559	1.5495			1.5824	0.8883		4.06024	1.78863
	1.9426	1.5361			1.6595	1.0079		3.36467	1.84849
	1.8169	1.3863			1.6249	0.8869		3.41357	1.80724
	2.0133	1.6408			1.5055	0.8003		4.14112	1.95522
	1.9152	1.5172			1.6952	1.0158		3.38783	1.73047
	1.7805	1.3458			1.7448	1.0851		3.38218	1.72356
	1.6644	1.2012			1.6418	1.0272		3.57824	1.54311
	1.8404	1.4043			1.8731	1.1793		3.35412	1.73996
	1.7714	1.394			1.7471	0.9151		3.36869	1.91066
	1.8188	1.426			1.5325	0.9175		4.50142	1.83333
	1.6983	1.312			1.5797	0.9092		3.13946	1.667
	1.837	1.416			1.6558	1.0454		3.73099	1.667
	1.7501	1.3567			1.6522	0.9876		3.04464	1.82468
	2.0408	1.6806			1.6431	1.084		3.28127	1.97755
	1.9621	1.6089			1.4842	0.8502		3.33163	1.75612
	1.8081	1.4108			1.6382	0.9003		3.58467	1.67915
	1.8105	1.4281			1.8851	0.9563		3.29779	1.67254
	1.9641	1.5757			1.7286	1.1761		3.36746	1.71256
	1.6114	1.1617			1.812	1.1157		3.19905	1.57317
	2.138	1.7426			1.7096	1.0672		3.49497	1.58989
	1.7911	1.3764			1.6509	0.9279		3.35672	1.76485
	1.9768	1.5884			1.7838	0.9828		3.43573	1.69324
	1.7599	1.368			1.6429	0.9917		3.24316	2.1026
	1.7276	1.3057			1.6759	0.8759		4.8245	1.70761
	1.8358	1.452			1.6559	0.9738		4.14775	2.10989
	1.8126	1.3995			1.8866	1.0557		3.31889	1.72757
	1.8122	1.4224			1.9965	1.1077		3.50191	1.54967
	1.9854	1.5958			1.5029	0.9616		3.56266	1.53252
	2.0128	1.6689			1.7405	1.0633		3.34205	1.7119
	1.8048	1.4127			1.5926	1.0507		3.1693	1.67188
	1.7913	1.3793			1.519	0.9607		3.24969	1.91003
	1.9136	1.5242			1.521	0.9518		3.26852	1.72056
	1.8212	1.4325			1.4528	0.646		3.49883	1.93722
	1.9153	1.5074			1.4669	0.9191		4.21269	1.78814
	1.8031	1.4091			1.3073	1.1011		3.29245	1.77273
	1.923	1.5175			1.1464	0.998		3.15937	1.77499
	1.8538	1.4699			1.6296	0.9599		3.37733	1.80549
	1.7411	1.3431			1.667	0.9123		3.20704	1.89348
	1.8718	1.464			1.6976	1.0125		3.31796	1.72632
	2.0037	1.5976			1.8331	0.995		3.25332	1.58125
	1.7763	1.3847			1.797	1.105		3.25907	1.88317
	1.8214	1.4268			1.5472	0.9671		3.31723	1.72912
	2.2548	1.9013			1.9181	0.9854		3.33877	1.6554
	2.2145	1.8871			1.0891	0.6292		3.49799	1.70466
	1.9788	1.618			1.0626	0.6517		3.59387	1.79203
	2.0473	1.7038			1.481	0.746		3.38493	1.74312
	1.9309	1.5685			1.4423	1.0245		3.19189	1.97646
	2.0553	1.6939			2.1931	0.9414		3.17535	1.6397
	1.8624	1.4779			1.5792	0.948		3.37698	1.71333
	1.8166	1.4398			1.2153	0.7353		3.14782	1.79335
	2.032	1.6516			0.877	0.3833		3.5464	1.69992
	2.0417	1.6688			0.9096	0.4054		4.0142	1.70345
	1.8052	1.41			0.9538	0.4676		3.8812	1.77152
	1.9034	1.5165			0.8969	0.4658		3.75152	1.60523
	1.7757	1.3715			0.9695	0.4112		3.26416	1.66542
	2.0125	1.6633			1.4544	0.5448		3.65927	1.5799
	1.9457	1.6042			1.059	0.335		3.29631	1.55665
	1.9934	1.6086			1.8201	0.5629		3.39374	1.68555
	1.9247	1.5564			2.4572	0.8666		3.79353	1.89073
	1.8076	1.4072			2.4009	0.9499		3.91206	1.80054
	1.7966	1.4057			2.2124	0.8787		3.17603	1.85425
	1.8203	1.4447			2.1469	0.8484		3.75804	1.73906
	1.9801	1.6193			2.0811	0.9311		3.88172	1.78393
	1.8943	1.4996			2.2975	0.9189		3.05452	1.66115
	1.808	1.3654			2.4091	0.8364		4.25304	1.55962
	1.8317	1.4505			2.2941	0.9298		4.78201	1.78582
	2.0725	1.6929			2.4462	0.9694		3.42794	1.68238
	1.9039	1.5136			2.3275	0.9106		3.4605	1.66493
	1.9542	1.5521			2.3508	0.9708		3.38144	1.74072
	1.916	1.5375			2.2701	0.9913		3.41659	1.6606
	1.8931	1.5072			2.2688	0.9961		3.78349	1.87391
	1.9379	1.5541			2.4795	0.9563		3.31456	1.74553
	2.0793	1.7536			2.3898	0.9648		3.81747	1.56121
	2.0199	1.6658			2.0124	0.9486		3.31076	1.90474
	2.0047	1.6497			2.335	0.8482		3.43695	1.62685
	1.8358	1.4269			2.4882	1.0112		3.90436	2.14799
	1.8617	1.5149			2.4044	0.9584		3.37677	1.83642
	2.0008	1.6646			2.2387	0.5506		3.13508	1.68498
	2.0283	1.6739			1.7725	0.5554		3.35994	1.73056
	1.8692	1.4702			1.9656	0.4814		3.37441	1.89982
	2.0216	1.6503			2.2222	0.6116		3.60417	1.72249
	2.0145	1.6429			2.4997	1.044		3.51311	1.97077
	1.8414	1.4547			2.4124	0.9665		3.45005	1.78143
	1.7451	1.3654			2.4644	1.0334		3.56361	1.77421
	1.7148	1.3004			2.2489	0.9817		3.58277	1.66749
	1.7487	1.3369			2.473	0.9794		3.24108	1.74097
	1.81	1.463			2.6238	1.0134		3.33951	1.69502
	1.8008	1.3949			2.4553	0.8982		3.27816	1.77959
	1.7974	1.3931			2.4879	0.9599		3.1758	1.73137
	1.8146	1.4234			2.4569	1.0006		3.16209	1.79436
	1.8533	1.4976			2.5307	0.9666		4.04129	1.70422
	1.7709	1.3761			2.4368	0.9231		3.60233	1.75965
	1.7812	1.4129			2.4135	0.9257		3.31352	1.69116
	1.9203	1.5755			2.4462	0.8988		3.68083	1.57519
	1.8329	1.4371			2.6299	1.076		3.26507	1.88913
	1.6668	1.2475			2.738	1.0856		3.23277	1.75508
	1.6135	1.2071			2.4017	0.8674		4.37876	1.70861
	1.8191	1.4284			2.4885	0.9137		3.69483	1.82949
	1.8503	1.4014			2.4607	0.9134		3.86852	2.13339
	1.7813	1.3543			2.5092	0.9119		4.6926	1.6705
	1.8803	1.45			2.5898	0.9094		3.65505	1.85157
	1.9021	1.4959			2.4616	0.9176		3.59806	1.75979
	2.0143	1.594			2.4584	0.9401		3.39374	1.80955
	1.9957	1.6038			2.2747	0.9683		3.46602	1.60189
	1.9745	1.5574			2.5028	0.9686		3.67148	1.73061
	1.846	1.4071			2.3391	0.9255		3.50887	1.72493
	1.8856	1.4741			2.4036	0.8804		3.66286	1.86377
	1.8973	1.4851			2.4374	0.976		3.25339	1.6092
	1.9184	1.5177			2.5504	0.9531		3.55501	2.12696
	1.8665	1.5133			2.4323	0.9836		3.61531	1.63082
	1.8443	1.4422			2.5511	0.9936		3.37935	1.70343
	1.8899	1.4811			1.8412	0.4282		3.46417	1.72783
	1.6618	1.1896			2.5259	0.943		3.52799	1.66528
	1.8425	1.4006			2.496	0.9645		3.37964	1.63355
	1.7076	1.2673			2.531	1.0089		3.63306	1.79752
	1.7837	1.3379			2.6546	1.0006		3.44843	1.73141
	1.7773	1.3471			2.2055	0.8392		3.20385	1.69041
	1.9017	1.4664			2.3799	1.0067		3.35225	1.85563
	1.9583	1.5607			2.3271	0.8958		3.55487	1.67941
	1.7843	1.3595			2.119	0.9816		3.25197	1.71354
	1.7709	1.3524			2.3794	0.9323		3.50299	1.81734
	1.7951	1.332			2.42	0.9514		3.55864	1.6191
	1.8396	1.4481			1.6573	0.8015		4.75089	1.63441
	1.8347	1.4128			2.0407	0.8778		4.48213	1.70426
	1.9085	1.4857			1.9429	0.9159		3.24801	1.83801
	2.0272	1.6108			1.8661	0.8438		4.46402	1.69004
	1.9481	1.5661			1.9433	0.9001		3.51379	1.94085
	2.0824	1.6963			2.0719	0.9685		3.47416	1.61349
	2.0399	1.6289			2.3137	0.9615		3.36221	2.04006
	1.866	1.4183			2.4869	1.0691		3.38887	1.64129
	1.8344	1.4429			2.3357	0.9575		3.44073	2.00593
	2.01	1.6165			2.2311	0.9431		3.37095	1.68983
	1.8936	1.4901			2.3673	0.9879		3.60279	1.61101
	1.82	1.3861			2.6545	0.9789		3.55582	1.54814
	1.9043	1.4459			2.5583	0.96		3.2226	1.94348
	1.9576	1.5168			2.675	0.9734		3.35966	1.85157
	1.9859	1.5626			2.4246	0.9349		3.3858	1.741
	2.0132	1.5979			2.477	0.8		3.3004	1.89654
	1.9079	1.4788			2.5169	0.9213		3.43213	1.90724
	1.8898	1.443			2.3991	0.9574		3.65503	1.81066
	1.8362	1.4049			2.5074	0.8843		3.61423	1.74815
	1.986	1.5558			2.5693	0.9214		3.48832	1.62894
	1.9312	1.4811			2.5573	0.9549		3.27624	1.73641
	1.9298	1.49			2.546	0.8998		3.28321	1.68352
	1.9127	1.4964			2.5769	0.9757		3.28792	1.53712
	1.8474	1.3891			2.5126	0.9522		3.55015	1.7253
	2.0451	1.5998			2.5299	0.9404		3.54527	1.82181
	2.0173	1.6408			2.5825	0.8993		3.60292	1.68375
	1.7745	1.3677			2.4161	0.8534		3.45189	1.74163
	1.9834	1.5805			2.5563	0.9381		3.31923	1.97988
	1.8252	1.416			2.5376	0.8895		3.88959	1.72951
	1.8913	1.4849			2.612	0.8946		3.34953	1.5481
	2.0308	1.6177			2.5349	0.9519		3.19598	1.69222
	1.9305	1.5049			2.4591	0.7993		3.46614	1.64112
	1.8156	1.3721			2.6001	0.9265		3.34084	1.65069
	1.8121	1.3612			2.3951	0.8219		3.56936	1.87472
	1.7792	1.3371			2.3233	0.8536		3.14338	1.90589
	1.9255	1.4955			2.5008	0.9475		3.29258	1.97842
	2.1182	1.73			2.3587	0.8596		3.38434	1.8325
	1.9298	1.5061			2.3777	0.8231		3.88972	1.66852
	1.9755	1.5403			2.3894	0.8444		3.15437	1.74465
	1.9208	1.5127			2.429	0.9467		3.39563	1.9615
	1.9604	1.5556			2.5494	0.9601		3.47975	1.76967
	2.02	1.6506			2.5293	0.9252		3.65659	1.56914
	2.01	1.6209			2.648	1.0388		3.22547	1.72685
	1.7888	1.3786			2.3308	0.5831		3.20047	1.68347
	2.0808	1.7184			2.4793	0.7976		3.7386	1.73686
	1.9697	1.5783			2.5933	0.9792		3.42199	1.70502
	1.8802	1.5121			2.5405	0.9278		3.29248	1.61816
	2.0637	1.7067			2.4853	0.8731		3.51655	1.71764
	1.9357	1.4985			2.5459	0.9537		3.64331	1.69905
	2.0005	1.6174			2.4981	0.8676		3.42041	1.84318
	2.0834	1.7305			2.5223	0.8778		3.65352	1.75305
	1.9133	1.5689			2.6463	0.9624		3.44925	1.76012
	1.9367	1.5569			2.377	0.8935		3.29501	1.6851
	1.9664	1.579			2.5102	0.8687		3.39657	1.6439
	1.9488	1.53			2.5	0.9167		3.2983	1.79222
	2.0765	1.6903			2.6851	0.875		3.35117	1.58457
	2.0623	1.7204			2.5137	0.8914		3.66456	1.87894
	1.82	1.465			2.5454	0.8882		3.48928	1.62767
	1.8709	1.4682			2.2997	0.9401		3.27652	1.71489
	1.9406	1.5261			2.5055	0.9349		3.41203	1.66972
	1.8835	1.4972			2.5324	0.9375		3.22828	1.60068
	1.9259	1.5315			2.5534	0.905		3.59241	1.67204
	2.0183	1.6195			2.5024	0.9001		3.4232	1.7969
	1.8931	1.4699			2.4002	0.9358		3.36132	1.67949
	1.9682	1.5789			2.3949	0.9315		3.43752	1.78652
	1.9743	1.5967			2.547	0.9471		3.08138	1.72352
	2.1058	1.7374			2.5461	0.945		3.41964	1.86081
	2.2384	1.8805			2.4155	0.8958		3.49507	1.79845
	1.888	1.4738			2.535	0.9417		3.1911	1.77151
	1.98	1.5903			2.434	0.9339		3.31581	1.68926
	2.0181	1.6712			2.4311	0.9052		3.23425	1.90411
	2.0009	1.651			2.5982	0.8617		3.33088	1.73111
	2.2092	1.8804			2.5447	0.9249		3.37549	1.66036
	1.8697	1.4781			2.513	0.9178		3.34605	1.94004
	1.9592	1.5746			2.4561	0.9012		3.31468	2.03012
	2.075	1.6947			2.5071	0.9375		4.5038	1.77415
	2.0455	1.6852			2.6159	0.938		3.30651	2.11961
	2.0657	1.6759			2.463	0.9034		3.18306	2.05442
	2.0912	1.663			2.638	0.9157		3.50149	1.62497
	1.9805	1.5251			2.3738	0.8588		3.50856	1.85676
	1.9038	1.4845			2.4861	0.9857		3.2164	1.6061
	2.0424	1.6594			2.6081	0.9175		3.17905	1.91443
	2.1438	1.7327			2.5859	0.9699		3.71301	1.81724
	1.8956	1.4846			2.4569	0.9236		3.17813	1.72692
	1.9429	1.5185			2.7087	0.9607		3.56643	1.58091
	2.1545	1.7686			2.626	0.9511		3.45606	2.1829
	2.0976	1.7249			2.5991	0.93		3.59927	1.6811
	1.8909	1.4524			2.5492	0.9136		3.5334	1.68479
	2.074	1.6835			2.6314	0.9023		3.1218	1.96232
	2.1343	1.784			2.6269	0.8982		3.14991	1.796
	2.2257	1.8614			2.5745	0.9375		3.21656	1.90043
	2.0648	1.671			2.5752	0.9065		3.26994	1.92331
	2.0312	1.6308			2.6604	0.9353		3.20758	1.94825
	1.9953	1.6116			2.5795	0.9219		3.34795	1.8202
	2.1111	1.746			2.5555	0.9441		3.83019	1.8527
	1.873	1.4534			2.3878	0.9277		3.3262	2.03587
	2.0196	1.6525			2.6853	0.9479		3.28282	1.64739
	2.0063	1.6204			2.5938	0.8693		3.24251	1.71467
	1.8631	1.4638			2.5591	0.8833		3.57279	1.85996
	1.9125	1.5131			2.6493	0.9869		3.20521	1.85498
	1.8367	1.443			2.6042	0.9845		3.41454	1.73278
	1.9776	1.62			2.7191	1.0056		3.23993	1.66508
	1.8923	1.4786			2.7466	0.9608		3.33762	1.86403
	1.7609	1.3582			1.938	0.8545		3.23298	1.73373
	1.8226	1.4411			1.8325	0.9515		3.44997	1.53626
	1.8175	1.4438			1.8333	0.8832		3.5045	2.14917
	1.9425	1.5744			2.0082	0.982		4.56026	1.73415
	1.8962	1.4648			1.7349	0.9235		3.58716	1.76384
	1.7686	1.3214			1.3652	0.9544		3.6153	1.93192
	1.889	1.4695			1.5542	0.9303		3.51463	2.03895
	1.8415	1.4604			1.1407	0.4535		3.30658	1.75714
	1.8441	1.4615			1.3671	0.6185		3.62717	1.89292
	1.9841	1.6024			0.6616	0.3472		5.21059	1.6235
	1.9157	1.5436			0.9003	0.4451		3.31964	1.59582
	1.824	1.4331			0.7329	0.3522		3.34607	1.82289
	1.7821	1.3668			0.9062	0.4024		3.45802	1.85484
	1.7494	1.3338			1.3768	0.4179		4.0273	1.70033
	1.982	1.5979			1.3086	0.5093		4.55918	1.56994
	1.8877	1.4759			1.3993	0.7155		3.45615	1.90737
	1.9486	1.5301			0.6378	0.4506		3.26397	2.03033
	2.0449	1.6665			0.6119	0.2382		3.57585	1.53064
	2.0776	1.7015			0.8551	0.4433		3.76449	1.5783
	1.8466	1.4444			0.4781	0.297		3.54851	1.73939
	1.8955	1.4931			0.8709	0.3489		3.58984	1.7648
	2.1378	1.7721			0.7643	0.428		3.40997	1.67723
	1.9948	1.6216			0.8317	0.4394		3.83981	1.67338
	2.0214	1.6238			0.6444	0.4435		3.31674	1.82209
	2.1701	1.7988			0.9122	0.5244		3.43048	1.76183
	1.911	1.4862			1.1271	0.4505		3.63787	1.89407
	2	1.6127			1.0581	0.4929		3.32106	1.78049
	1.9888	1.6277			1.1192	0.5004		5.03573	1.89403
	2.0889	1.7529			0.8236	0.2868		3.42455	1.56076
	2.1091	1.7641			0.9731	0.3679		3.68758	1.6354
	1.849	1.4955			0.9198	0.3619		3.51097	1.76245
	1.9696	1.5977			1.049	0.4246		3.37342	1.67744
	1.9852	1.6027			1.1474	0.4392		3.24709	1.50738
	1.9446	1.5469			0.935	0.4326		3.5945	1.76645
	1.909	1.5056			1.0396	0.5383		3.9053	1.97479
	2.0065	1.6584			1.1989	0.5848		4.80989	1.66798
	1.8564	1.4741			1.0551	0.5763		3.70405	1.76627
	2.1851	1.8535			0.7744	0.2815		3.95005	1.5035
	2.0852	1.6816			0.8749	0.4047		3.46162	1.54989
	2.1458	1.7787			0.8235	0.3747		3.34393	1.69785
	2.1568	1.7896			0.8643	0.3397		3.95783	1.8029
	2.0705	1.7088			0.9074	0.3306		3.83736	2.04964
	2.0641	1.7047			1.0511	0.4075		3.55861	1.66427
	2.0751	1.699			1.1328	0.443		3.37043	1.79065
	2.0103	1.5801			0.9718	0.3776		3.32711	1.61788
	2.1868	1.8024			1.0261	0.4142		3.28356	1.66981
	2.0293	1.6328			0.8555	0.4405		3.39956	1.74063
	1.9818	1.5629			0.9963	0.5287		3.47381	1.81206
	1.9967	1.593			1.0518	0.3697		3.4416	1.76892
	2.0468	1.6497			1.3038	0.4778		3.4069	1.674
	2.1273	1.7531			1.1793	0.5606		3.30672	2.00524
	2.2024	1.8427			1.1815	0.6695		3.58055	1.64816
	2.0076	1.6254			0.9513	0.433		3.96214	1.57833
	2.0088	1.6523			1.3119	0.5931		3.53662	1.58231
	2.1217	1.7493			1.0376	0.3984		3.61602	1.65381
	2.0473	1.7164			0.8486	0.3548		3.73509	1.78854
	1.7844	1.4126			0.9547	0.2785		3.65135	1.6244
	1.9598	1.6187			0.7549	0.4005		3.11015	1.68057
	2.0769	1.7246			1.2687	0.409		3.7767	1.82458
	2.141	1.7731			0.8514	0.2949		3.5594	1.70224
	1.9465	1.5499			1.4138	0.57		3.59508	1.66017
	1.943	1.5309			1.038	0.5955		3.41064	1.91539
	1.9596	1.5783			0.9608	0.4479		3.35414	1.64503
	2.0266	1.6316			1.5108	0.8402		3.36356	1.81193
	2.1359	1.7812			1.6177	0.7296		3.5541	1.74532
	1.9159	1.5206			1.5368	0.9192		3.48937	1.84497
	2.0227	1.6739			1.6713	0.8327		3.38411	1.58737
	1.8109	1.3975			1.7409	0.9162		3.63576	1.62795
	1.8231	1.4342			1.4291	0.7753		3.47484	2.12097
	1.8925	1.527			1.6591	0.9378		3.45146	1.75083
	2.0149	1.6043			1.51	0.7489		3.62744	1.63501
	2.0814	1.7081			1.6758	1.0111		3.5007	1.73
	2.0893	1.7255			1.7816	0.8496		3.6035	2.07348
	1.8691	1.4639			1.6134	0.9356		3.7665	2.3189
	1.9301	1.5273			1.8305	0.8109		3.40778	1.87345
	2.0375	1.6714			1.5768	0.8905		3.28252	1.81189
	2.0342	1.6764			1.5613	0.811		3.35924	1.89684
	2.0417	1.6756			1.822	0.9742		3.49987	1.62979
	2.0681	1.7418			1.4938	0.7545		3.3376	1.64756
	2.1387	1.7941			1.7088	0.9731		3.55591	1.6831
	2.2756	1.9519			1.5403	0.9552		3.42444	2.16449
	2.0459	1.7051			1.6217	0.8324		3.62257	2.31675
	1.9649	1.6078			1.2376	0.4419		3.2417	1.77758
	1.9014	1.5631			1.5368	0.9552		3.23369	1.7749
	1.8745	1.5103			1.6789	0.8249		3.35362	1.74773
	1.9093	1.5742			1.6243	0.8713		3.34312	1.65699
	1.9938	1.6366			1.6388	0.8626		3.63539	1.66066
	1.8363	1.4656			1.5619	0.9624		3.59803	1.78829
	1.9663	1.5711			1.5835	0.3582		3.61522	1.5603
	1.8108	1.43			1.4858	1.0058		3.4403	1.68457
	1.9377	1.5683			1.4034	0.5561		3.4986	1.73285
	1.8328	1.4074			1.5009	0.8033		3.2347	2.07095
	2.0695	1.7201			1.3121	0.7945		3.2709	1.80936
	1.985	1.6224			1.151	0.6933		3.30726	1.71558
	2.077	1.6971			1.3169	0.8574		3.59025	1.70156
	1.8053	1.3752			1.1394	0.8052		3.5265	1.72866
	1.8221	1.4087			1.152	0.6503		3.5627	1.69412
	1.9535	1.5663			1.3089	0.7873		3.49364	1.66615
	1.9535	1.5667			1.1915	0.6962		3.56595	2.31017
	1.7402	1.3443			1.2397	0.6973		3.69798	1.61412
	1.7491	1.3251			1.3462	0.724		3.70847	1.9806
	1.807	1.3915			1.2334	0.5849		3.40271	1.73982
	1.9371	1.5523			1.1356	0.6363		3.27374	1.85225
	1.7196	1.281			1.3056	0.7687		3.37726	1.70803
	1.6644	1.192			1.2274	1.0049		3.63753	1.8612
	1.7737	1.3674			1.22	0.7092		3.76529	1.5857
	1.7167	1.237			1.1894	0.7731		3.60183	1.7138
	1.6646	1.2199			1.17	0.6741		3.47899	1.6363
	1.7176	1.2557			1.5044	0.7358		3.60288	1.60904
	1.7549	1.3402			1.3365	0.706		4.08479	1.81056
	1.6189	1.1685			1.1821	0.8174		3.219	1.74411
	1.7097	1.3053			1.3937	0.5967		3.52438	2.14746
	1.8074	1.3587			1.1528	0.7114		3.46751	1.56946
	1.6368	1.1838			1.1817	0.6735		3.19056	1.9226
	1.6987	1.2558			1.4308	0.5216		3.35489	1.66676
	1.7914	1.3915			1.2278	0.6112		3.31071	1.77398
	1.5741	1.1297			1.3171	0.6471		3.69191	1.60201
	1.633	1.1753			1.1338	0.7653		3.45537	1.63761
	1.7701	1.3196			1.1587	0.7621		3.52154	1.69962
	1.7389	1.278			1.1072	0.6404		3.35888	1.59848
	1.7528	1.287			1.3757	0.6391		3.35994	1.70668
	1.7667	1.3214			1.2858	0.6871		3.57951	1.71962
	1.8357	1.4106			1.2051	0.6147		3.22959	1.61409
	1.8681	1.4243			1.3166	0.6426		3.77801	1.56072
	1.9739	1.5909			1.5326	0.5015		3.10825	1.82112
	1.8968	1.4781			1.1734	0.9235		3.69708	1.81404
	1.7783	1.37			1.0866	0.71		3.71172	1.56844
	1.7272	1.2863			1.2482	0.7363		3.59394	1.69412
	1.6909	1.2626			1.3147	0.661		3.17516	1.88994
	1.6436	1.2074			1.0684	0.5875		3.40692	1.74552
	1.7772	1.4086			1.2277	0.5977		3.49928	1.80563
	1.7447	1.3184			1.4169	0.5476		3.38539	1.73836
	1.7455	1.3169			1.1348	0.6244		3.4473	1.82611
	1.6963	1.2227			1.0914	0.7714		4.1572	2.11235
	1.8268	1.4278			1.3028	0.5144		3.96949	1.60373
	1.6796	1.2361			1.2873	0.7663		3.28395	1.8525
	1.6438	1.1802			1.425	0.6568		3.22112	1.87391
	1.7084	1.229			1.2638	0.7168		3.7332	1.60499
	1.8331	1.3576			1.0765	0.6174		3.62526	1.71516
	1.7726	1.3006			1.3831	0.6561		4.46343	1.76277
	1.6783	1.1859			1.2457	0.6041		3.42806	2.06258
	1.7111	1.2658			1.4009	0.6361		3.30614	1.82102
	1.8349	1.3446			1.5049	0.5504		3.67676	1.92022
	1.7821	1.3432			1.3264	0.6934		3.30473	1.74257
	1.9537	1.5718			1.1616	0.7541		3.00071	1.75417
	1.7734	1.3236			1.1134	0.7749		3.57858	1.57495
	1.768	1.3275			1.1481	0.7962		3.24955	1.77636
	1.9476	1.5206			1.2746	0.7239		3.42475	1.57604
	1.7566	1.2796			1.3791	0.6498		3.4774	1.75431
	1.9188	1.5279			1.2264	0.7682		3.5081	1.71967
	1.965	1.5317			1.069	0.7013		3.27779	1.79478
	1.9604	1.5261			1.0524	0.6003		3.35845	1.74903
	2.0837	1.6546			0.5584	0.3283		3.15887	2.35244
	1.8435	1.4449			1.174	0.4521		3.66101	1.58554
	1.8485	1.4038			1.1014	0.486		3.29131	1.80416
	1.968	1.5346			1.0026	0.436		3.13279	1.74519
	1.9694	1.5683			0.8574	0.4955		3.4321	1.76679
	1.9773	1.5743			1.1941	0.4825		3.26485	1.6352
	1.8858	1.3924			1.009	0.4221		3.32063	1.8946
	1.8867	1.4611			0.6855	0.5405		3.25277	1.62213
	1.8304	1.3546			1.0292	0.3677		3.59103	1.65946
	1.7733	1.3097			0.9352	0.4895		3.19641	1.92843
	1.8264	1.3236			1.0217	0.5754		3.35162	1.6989
	1.8788	1.4357			2.066	1.0016		3.13937	1.55766
	1.8056	1.3098			2.1281	1.4484		3.22528	1.77569
	1.7997	1.3678			2.2224	1.3911		3.25632	1.99326
	1.7781	1.2972			1.9467	1.3745		3.32066	2.14499
	1.8382	1.4336			2.3604	1.323		3.81471	3.58211
	1.8343	1.4037			2.6068	1.4276		4.10737	3.32964
	1.8309	1.3897			2.3028	1.4487		3.89827	3.12909
	1.9788	1.5058			2.1851	1.5716		3.59788	3.20415
	1.9338	1.5109			2.4556	1.5267		3.63286	3.02694
	1.9036	1.4843			2.2764	1.4642		3.47483	2.99846
	1.9	1.4597			2.1507	1.4514		3.65016	2.91761
	1.8371	1.4265			2.6798	1.7089		4.15099	3.61698
	1.9035	1.4438			2.432	1.595		3.48754	3.24054
	1.8986	1.45			2.4602	1.6015		3.93854	3.46175
	1.8228	1.404			2.2438	1.5513		3.80153	2.39398
	1.9436	1.4926			2.3327	1.5367		3.93152	3.01595
	1.8243	1.3458			2.2418	1.6025		3.54372	3.02245
	1.8863	1.4349			2.0884	1.5301		4.01665	3.26673
	1.9114	1.5071			2.4148	1.5794		3.71291	3.4117
	1.9794	1.5359			2.5198	1.7176		4.38374	3.42411
	1.8896	1.4292			2.1429	1.6342		4.02582	3.23061
	2.0616	1.6575			2.3126	1.5268		3.5635	3.22561
	1.8429	1.4217			2.313	1.6696		3.87892	2.90894
	1.9581	1.4926			2.2564	1.5776		3.39782	3.21943
	1.906	1.4618			2.3339	1.6202		3.70251	3.95311
	1.8514	1.4096			2.4255	1.5673		3.84186	3.31851
	1.9438	1.5337			2.5396	1.6772		3.7898	3.20644
	1.9115	1.4732			2.3929	1.7314		3.91326	3.0109
	1.8134	1.3607			2.3992	1.6226		3.77013	2.8586
	1.9687	1.5712			2.4307	1.6408		3.86361	3.57227
	1.9776	1.5736			2.2805	1.7812		4.09627	2.99644
	1.9381	1.5307			2.2462	1.6504		3.81459	3.32584
	2.0107	1.5828			2.1451	1.4918		3.5948	3.19776
	2.0217	1.5814			2.2794	1.5879		3.64916	2.9114
	2.0234	1.6063			2.4478	1.6291		3.60149	3.25705
	1.9994	1.5954			2.3522	1.5828		3.51721	3.06057
	1.9851	1.5435			2.6575	1.698		4.46145	3.67589
	1.9729	1.53			2.344	1.6142		3.83602	3.65866
	1.9417	1.5177			2.2569	1.5152		3.49057	3.27527

## Sheet: Figure 4
b)	c)
3.86233	1.88608
3.58024	1.91402
3.79933	1.85716
4.1133	1.87402
3.67158	1.93255
3.79252	1.87073
3.77026	1.95083
3.66216	2.22122
3.57529	2.04983
3.46672	1.83802
3.65693	1.91825
3.49938	2.09798
3.32792	2.31654
4.00243	1.89998
3.95313	2.28265
4.06899	1.89458
3.32262	2.01749
4.32371	1.99713
3.77164	2.09426
3.89717	1.85963
4.1773	1.79021
4.04394	2.16406
3.67132	1.89903
3.58472	1.74724
3.89629	4.57311
3.94433	1.91093
3.66727	2.30766
3.58528	1.8845
3.63088	1.88322
3.82539	1.74424
3.37873	2.00167
3.72725	2.27981
4.08927	2.04043
3.61891	1.98696
4.02992	2.03471
3.64837	1.91226
3.76244	2.02682
3.6773	1.89561
3.75263	1.7948
3.78363	1.78437
3.7472	2.12561
3.54715	2.25335
3.81664	2.55544
4.02342	1.79987
4.21857	2.11225
4.21502	1.89461
3.81991	2.20805
3.92464	1.84576
3.80975	2.05895
3.55752	2.09457
4.21946	3.99919
3.7408	3.57095
3.65479	1.93176
3.45904	1.94922
3.35662	2.27183
3.84765	1.84963
3.55097	2.12047
3.4916	1.84945
3.81474	1.83194
3.76313	2.23181
3.56526	2.05201
3.7969	2.22955
3.88214	2.04005
3.82335	1.79825
3.73126	2.33249
3.38153	1.94668
3.78773	1.89202
3.55406	1.97774
3.74023	2.06859
3.81457	1.83998
3.69427	2.06724
3.91948	2.81701
3.3923	2.30934
3.51768	2.35768
3.70619	2.10961
3.77959	1.89816
3.69744	1.95868
3.57812	1.8772
3.5622	1.71348
3.42228	1.66794
3.70438	1.80248
3.2999	1.87075
3.77379	1.70156
3.45856	1.90457
3.81966	1.79213
3.44934	1.76925
3.61418	1.68358
3.84487	2.10576
3.58976	1.82137
3.67242	1.82797
3.77545	1.92722
3.63545	2.10753
3.56012	1.78804
3.72022	1.92399
3.44154	1.90709
3.51778	1.91154
3.31254	1.68578
3.59105	1.81149
3.69943	4.62714
3.72162	4.00183
3.502	4.18196
3.93834	5.08546
3.66813	4.85486
4.74899	6.17232
3.94822	5.27664
5.64417	6.57853
4.45401	5.69542
3.44501	5.55816
3.38189	5.36636
3.75934	5.86545
3.29974	1.79799
3.47898	1.81592
3.34265	1.89646
3.44694	1.86414
3.57039	1.93276
3.39522	2.03346
3.77542	1.90922
3.56933	1.93279
3.73402	2.03954
3.24132	1.69869
3.95461	1.97136
3.45038	2.03495
3.67495	1.88711
3.44127	1.78306
3.72359	2.04807
3.39561	1.81029
3.48016	1.74687
3.72799	2.11913
3.48555	1.83592
3.13659	1.85954
3.48212	1.75324
3.71205	1.71953
3.29374	1.95915
3.3714	1.987
3.28899	1.84325
3.30542	1.98438
3.50605	1.91592
3.42147	1.85323
3.60013	1.85639
3.49439	1.71159
3.46095	1.91238
3.14494	1.89492
3.53608	2.05342
3.41954	1.94615
3.1534	2.14432
3.26961	1.87471
3.69599	2.16011
3.48261	1.73483
3.45225	2.05557
3.36779	1.93511
3.38658	1.69286
3.2184	2.05494
3.51624	1.84986
3.67671	1.67122
3.38875	1.75925
3.56483	1.82638
3.10553	1.88439
3.55135	1.7833
3.74253	1.81408
3.5163	1.94364
3.38085	1.74731
3.38734	1.78402
3.50139	2.04046
3.73319	1.70711
3.48013	1.84383
3.32857	1.99013
3.66499	1.94241
3.40961	1.96046
3.57541	1.73312
3.40709	1.92479
3.59609	2.18356
3.42105	1.73199
3.28739	2.00351
3.48667	1.88661
3.43029	1.78638
3.52895	1.74903
3.60725	1.94486
3.63459	1.71495
3.47247	1.91815
3.42289	1.78033
3.43633	1.94941
3.69467	1.93532
3.52282	1.74893
3.73767	2.15837
3.28608	1.77134
3.70752	1.95119
3.39492	2.14502
3.58564	1.80498
3.34845	1.80104
3.35842	1.75695
3.65759	2.27395
3.42809	1.87524
3.49812	1.90347
3.39426	1.82513
3.52579	1.73503
3.61235	1.83393
3.55418	1.77038
3.33617	1.88079
3.76133	1.82691
3.36384	1.89909
3.15923	1.74439
3.11318	1.84656
3.44438	1.94321
3.39264	1.8731
3.61383	1.75462
3.51358	2.19975
3.22665	1.85673
3.41318	2.11282
3.58811	1.79154
3.75286	2.10575
3.37296	2.13657
3.86342	1.91936
3.3683	1.90896
3.31935	1.94723
3.37321	2.08014
3.45009	1.92794
3.56848	2.15886
3.63601	2.29685
3.39362	1.78043
3.29428	1.81217
3.58897	1.7246
3.64199	1.95528
3.5226	1.88331
3.76942	2.02423
3.39257	1.97931
3.41828	2.29397
3.40102	1.83521
3.58268	1.7565
3.29731	1.78576
3.77001	2.01905
3.46413	1.81133
3.43427	1.70288
3.73958	2.01263
3.57545	1.86792
3.69407	1.98062
3.5083	1.83396
3.51443	1.72033
3.34938	1.77153
3.63261	1.81059
3.63269	1.97794
3.8244	1.88383
3.24205	2.20986
3.40939	1.79689
4.03431	1.9533
3.94238	2.11983
3.50017	2.07048
3.97319	1.91849
3.89036	1.85134
3.69488	1.85284
3.62878	2.09987
3.60001	2.33514
3.51782	1.90099
3.39127	2.34035
3.44969	1.76829
3.60958	1.94105
3.7199	1.76044
3.50455	1.80514
3.37528	2.04116
3.61078	2.1807
3.63861	2.04988
3.37854	1.8547
3.37933	2.00461
3.83759	2.18476
3.57864	2.00251
3.60655	2.2154
3.42169	2.03598
3.37006	2.09274
3.4457	1.95597
3.66816	1.97801
3.3114	1.80272
3.26336	1.76994
3.40298	1.92701
3.77614	1.81533
3.49647	1.80385
3.36183	1.8395
3.47928	1.87313
3.64672	1.80752
3.44767	1.85757
3.57012	1.92512
3.91009	1.80574
3.70197	1.80983
3.57012	1.75012
3.80798	1.90606
3.71797	1.88726
3.84364	1.90895
3.41442	1.92367
3.96874	2.27392
3.61203	1.78871
3.51678	1.65239
3.36272	1.98362
3.36228	1.84598
3.26156	1.70197
3.18281	1.83136
3.75773	1.81275
3.61912	1.97631
3.4537	1.95127
3.45381	1.98579
3.20524	1.78218
3.71142	1.81414
3.41561	2.08039
3.47462	2.01934
3.36476	2.04775
3.21998	2.00108
3.42115	1.87348
3.67073	1.73786
3.81297	1.91581
3.74576	1.73999
3.4818	1.83746
3.3558	1.72765
3.52802	1.93542
3.382	2.03518
3.24594	2.1749
3.41951	2.09447
3.3819	2.22513
3.54363	1.86254
3.35364	2.34348
3.37299	1.82736
3.28495	1.91618
3.40282	1.89186
3.38929	1.86367
3.62018	1.75684
3.29105	2.05496
3.49586	1.80835
3.63789	2.23988
3.75236	1.90986
3.40799	1.90037
3.55318	1.88642
3.31147	1.90395
3.1912	1.79655
3.55179	1.82458
3.43024	4.8191
3.30373	4.46629
3.38146	4.73871
3.38826	5.10463
3.61325	3.97244
3.40697	3.3124
3.44272	2.01178
3.47037	1.86992
3.40226	2.06818
3.24565	4.39208
3.60327	4.14486
3.97204	3.77443
4.35521	3.87307
3.58268	3.86217
3.4176	3.48684
3.14075	3.76546
3.83108	3.84193
3.35821	3.75209
3.52975	3.66643
3.37874	3.86906
3.2795	3.75684
3.38541	3.88921
3.39727	3.83099
3.5895	3.06656
3.44477	3.74701
3.53754	3.56012
3.34977	3.74214
3.2587	3.72137
3.447	3.79687
3.73151	4.21803
3.80915	3.84083
3.44113	3.85808
4.17455	5.20698
3.52835	4.84778
3.43704	4.45456
3.40049	3.55875
3.3257	4.30419
3.57739	3.70008
3.23395	3.59353
3.44018	5.03619
3.63837	3.45963
5.00756	5.53274
3.81314	4.50424
3.5474	5.16258
3.83999	5.27029
3.38171	4.24666
3.48132	5.01043
3.91058	4.95261
3.90767	4.73808
3.5816	4.09737
3.56489	3.83602
3.77233	3.79936
3.41774	4.24298
3.64701	4.23796
3.65196	3.62311
3.83153	5.20096
4.22283	5.3298
3.53169	5.07061
3.51497	4.60883
3.27165	4.87028
3.54888	4.9792
3.65649	4.80568
3.47935	4.64926
3.51588	4.82158
3.26553	4.29726
3.52101	4.94177
3.41015	4.86293
3.63263	5.14503
3.77661	3.85411
3.23797	2.59223
3.17397	4.37989
3.51748	4.85975
4.7264	5.07347
3.32703	4.32419
3.7639	4.98301
3.37708	4.81656
4.14233	5.06708
3.63664	5.29543
3.77444	5.09352
3.88546	5.1595
3.72593	5.55848
4.00917	5.38422
4.51598	5.63418
3.81104	5.5358
3.75708	5.21657
4.4666	5.35052
4.45954	5.12812
4.28033	5.82955
3.90894	5.56059
3.51696	4.69235
4.37741	5.27268
4.5369	5.68665
4.04374	5.80909
4.0079	4.8667
3.67309	5.23977
4.53496	4.84562
4.50483	5.3924
3.76723	5.00782
3.61741	4.97679
3.50458	4.07844
3.79979	1.99934
3.86606	1.92475
3.5458	1.82567
3.48184	2.04917
3.88831	2.18329
3.40493	1.9779
3.53144	1.86663
3.47159	1.79514
3.72577	2.11537
3.86512	2.01874
3.55291	1.76198
3.62989	1.80155
3.6125	1.77271
3.41278	1.82595
3.64834	1.78892
3.62877	1.74906
3.61597	1.75173
3.50347	1.78091
3.45837	1.8701
4.2481	2.14757
3.64216	1.80304
3.73242	1.78
3.779	1.78361
3.35887	1.85033
3.7379	1.79597
3.41512	1.62202
3.81021	1.67176
3.56274	2.09719
3.75979	1.82899
3.77849	1.7268
4.24369	4.72581
5.06073	5.18043
5.04453	5.15314
3.58966	5.29579
5.32386	5.86984
4.45483	5.71974
4.81138	5.92164
4.67725	5.57525
4.77907	5.51232
4.58789	5.23383
3.73771	1.8582
3.20699	1.84051
3.80977	1.99478
3.39981	1.78177
3.95383	1.77951
3.50783	1.98232
3.62363	1.93912
3.78337	1.90405
3.44683	1.80046
3.55084	1.93046
4.22725	2.04989
4.06789	2.05309
3.89157	1.83154
3.7198	1.80882
3.73159	1.87039
3.55207	1.87572
4.06468	1.81967
4.15556	4.95388
4.19088	4.59048
4.51274	5.2015
4.2508	5.76768
3.91597	1.92166
3.62008	2.19246
3.64833	1.90615
3.90846	2.53482
3.58826	1.74047
3.59208	1.88062
3.65578	2.04395
3.57565	1.87619
3.65256	1.8661
3.60239	1.93066
3.64427	1.89575
3.90031	1.97601
3.80211	2.17723
3.72207	1.88252
3.94731	1.88564
3.60188	1.75074
3.8832	1.82613
3.77652	1.72804
3.49299	1.85451
3.62296	1.82238
3.88781	2.05319
3.59848	1.74055
3.3852	1.9007
3.44019	2.00558
3.38339	2.01293
3.68183	1.97093
3.51432	1.95252
3.58014	1.81056
3.88826	2.38535
3.47909	1.88909
3.79309	1.73037
3.7896	1.80428
3.61748	1.90287
3.26255	1.77903
3.5693	1.95723
4.11936	2.26912
3.83964	1.78875
3.89211	2.36959
3.67082	1.80872
3.94417	2.09783
3.92475	2.30682
3.99117	1.99733
4.08105	1.80268
3.45427	1.68085
4.19553	2.14112
3.57813	1.86401
3.78909	2.12012
3.5358	1.88419
3.68159	1.80325
3.5558	1.99246
3.782	1.92055
4.08018	2.01217
4.04639	1.98596
3.72007	1.8896
3.73354	2.58326
3.56894	2.0036
4.09997	1.78697
3.56712	2.09574
4.09504	2.97543
3.53987	1.89107
4.21154	1.83348
3.79034	1.79364
3.64576	1.88198
4.10631	1.73475
3.44944	2.03629
3.98817	1.74157
3.80368	1.93181
3.62218	2.03033
4.00511	2.00388
3.35953	1.82854
3.90163	2.07364
3.50859	1.92909
3.85833	1.98177
3.81686	2.07228
4.30612	2.17004
4.18484	2.06228
4.10513	2.29837
4.04816	2.05803
4.45706	2.17171
4.01116	1.75611
4.36134	2.43303
3.91005	1.74449
3.72795	1.90421
3.92629	1.95166
3.96517	1.88255
4.04638	1.81051
3.57391	1.75886
3.97572	1.88063
3.87654	1.94691
3.83889	1.88584
3.87238	1.76394
3.83034	1.89554
3.87128	1.76712
3.91798	2.00026
3.7516	1.81393
3.54123	2.22362
3.72862	2.19771
3.5674	2.23796
3.73428	1.77326
4.10988	2.00012
3.54552	2.17733
4.19269	1.84511
3.57067	2.0967
3.54563	1.85664
3.72892	1.95364
3.71055	1.68757
3.54296	1.71946
3.98245	2.06712
3.75806	1.93691
3.58089	2.05457
3.97625	1.84511
3.92086	2.27366
3.58553	1.9505
3.93077	1.97173
3.66273	1.90929
3.54606	1.6233
4.34193	4.99753
4.43311	5.6284
4.28631	4.92411
4.73711	5.36865
4.37416	5.06299
3.86458	2.28022
4.66919	5.16566
4.40833	4.77841
4.37874	4.76604
4.0923	4.43506
4.24915	5.54718
4.64519	4.47761
4.14619	4.73637
4.55381	4.44909
4.69025	5.0149
4.79211	5.642
4.14441	4.32047
4.0279	5.12434
4.46809	5.85956
4.75773	5.23885
4.32761	5.42656
3.91226	4.5515
4.10963	4.97038
3.86791	3.9341
4.27965	4.72344
4.45379	4.64597
3.80166	3.94575
4.10439	4.75215
3.92035	5.32691
3.76028	4.71522
4.12686	4.87313
3.91575	4.84416
4.01671	4.26914
4.02254	4.50168
4.02838	4.00574
3.79585	4.68859
3.80597	2.06336
3.88885	1.95009
3.51946	1.93631
3.57046	1.99357
3.53464	1.90838
3.76668	2.06182
3.97405	1.73868
4.07087	1.99989
3.40821	2.26397
3.85558	1.88382
3.54472	2.09028
3.2382	1.73934
3.88423	2.10492
3.9319	1.8921
3.57886	1.87872
3.67984	1.67633
3.55284	1.87731
3.59332	2.12033
3.71819	2.13323
4.17503	2.31925
3.98545	1.76931
3.6325	1.9277
3.84316	1.9452
3.50042	1.7844
3.55127	1.65955
3.3355	1.83988
6.93756	6.38924
4.96296	6.35892
3.484	1.83242
3.44419	1.85434
3.53398	1.94649
3.59124	2.07361
3.46692	2.06166
4.03938	2.18369
3.89198	1.79211
3.24358	2.04744
3.54047	1.66324
3.93287	2.02579
3.46942	2.27455
3.73612	1.76942
3.4205	1.95047
3.34822	1.9368
3.50562	2.03632
3.72459	1.72687
3.51902	1.9224
4.30523	1.74801
3.8478	1.87792
3.33817	1.86626
3.63192	1.80484
3.3476	2.05877
3.55411	1.88471
3.56214	1.852
3.52659	2.08283
3.94177	1.93584
3.62346	1.66935
3.46551	2.00795
3.45041	1.98224
3.51383	1.81712
3.42453	1.80012
3.78744	1.9725
3.80834	1.92336
3.718	1.93478
3.54639	2.29748
3.50287	2.39807
3.78981	2.09536
3.84204	2.0298
3.32946	1.90357
3.75181	1.91718
3.75518	1.92548
3.7955	1.80375
3.4976	1.79566
3.80688	2.11113
3.47864	1.88296
3.30461	1.80507
3.50847	1.87456
3.41402	2.19403
3.84975	1.64161
3.22127	1.9725
3.81732	2.19098
3.60581	1.95096
3.34249	1.95928
3.73731	1.84297
3.59188	1.82867
3.62088	1.98266
3.39228	2.15024
3.56224	2.15316
3.10298	1.91266
3.59119	1.75149
3.57109	1.96142
3.37396	1.94688
3.6868	1.88026
3.59212	1.82764
3.62643	1.7866
3.52147	1.75539
3.67458	1.99791
3.63274	2.04555
3.28611	2.00994
3.47728	1.74835
3.71441	2.6597
3.39648	2.74328
3.53619	2.19524
3.42355	1.79423
3.54757	2.29255
3.67033	1.85195
3.60255	1.9495
3.79779	2.13087
3.35582	1.74126
3.63644	1.83123
3.9052	1.76392
3.60872	1.84621
3.55142	1.77768
3.63904	1.903
3.26907	2.1688
3.47998	1.93352
3.31402	1.99633
3.39221	1.74797
3.56436	2.09876
3.81608	2.01769
3.64483	2.09732
3.66339	2.28614
3.62111	1.89416
3.41398	1.81621
3.76757	1.75107
3.53793	1.73255
3.62274	1.80005
3.49719	2.03555
3.3721	1.9596
3.63569	1.98011
3.56831	1.96702
3.39518	1.93824
3.75802	1.8299
3.68641	2.10657
3.63466	1.94788
3.82637	2.00081
3.55004	1.82823
3.536	1.80508
3.5634	1.71159
3.3249	1.64427
3.43291	2.02927
3.92502	1.74869
3.68496	2.37691
3.42707	2.16083
3.68343	2.06286
3.38115	1.94029
3.71953	1.97261
3.75468	1.92589
3.50631	1.78789
3.98619	2.0969
3.4508	2.15514
3.66477	2.06219
3.6483	1.90485
3.5699	2.30348
3.90146	2.07617
3.3645	1.94011
3.83776	2.04666
3.86914	1.89721
3.52899	1.91028
3.9665	2.08082
4.48539	2.0052
3.72182	1.97093
4.06943	2.13781
3.71264	1.8168
3.83199	2.08248
3.41146	1.79321
3.64735	1.87288
3.57903	1.7505
3.69127	1.83863
3.65629	1.84269
3.65745	1.97109
3.67682	1.89483
3.78962	2.08295
3.56876	2.0495
3.56087	1.85041
3.75717	2.03586
3.61954	2.27269
3.45015	1.9333
3.52392	1.78473
3.6658	1.92211
3.33477	2.04838
3.55737	1.73855
3.99042	2.28903
3.68048	1.90425
3.39791	1.98782
3.72543	1.86305
3.76721	2.08882
3.37956	2.43955
3.546	1.81113
3.73943	1.88271
3.88282	2.00301
3.74281	1.93727
3.4289	1.85052
3.64141	1.85578
3.37737	2.12994
3.55299	1.85742
3.3799	1.85246
3.34458	1.93059
3.87671	2.0962
3.67424	2.1235
3.48661	2.08392
3.34927	1.63472
3.77142	1.81298
3.40336	2.33641
3.41902	2.37155
3.29266	1.99427
3.65927	1.81913
3.66428	1.9282
3.73901	1.91462
3.58107	2.02086
3.37863	1.67183
3.74818	2.09302
3.32754	1.72499
3.75386	1.88689
3.738	1.75392
3.47477	1.99736
3.52138	1.78046
3.67491	1.92265
3.40053	1.98549
3.63902	1.88279
3.62266	1.84929
3.54404	2.13774
3.51511	2.11216
3.73153	1.80658
3.56733	1.9112
3.9485	1.98566
3.7517	2.04457
3.33117	1.87544
3.55554	2.11377
3.70994	1.81819
3.46042	2.14272
3.9827	2.07761
3.27118	1.89409
3.80062	2.07207
3.52991	2.09655
3.49849	1.87665
3.47243	2.20535
3.34626	2.01157
3.41973	2.26637
3.68769	2.13041
3.37803	1.83102
3.76881	2.22775
3.34525	1.88418
3.36088	1.92276
3.07726	2.07431
3.48785	1.9746
3.67767	1.78902
3.53899	2.00859
3.27805	1.83884
3.50016	2.36927
3.46517	2.08939
3.49099	1.95865
3.49421	1.77307
3.6028	1.84381
3.74069	1.91337
3.55749	1.9102
3.84305	1.83211
3.43204	2.07301
3.40033	1.98696
3.59736	1.85351
3.44381	1.77585
3.82626	1.90009
3.36586	1.87817
3.3622	2.04941
3.7225	1.82501
3.48124	1.92916
3.37149	2.02419
3.48238	2.29743
3.68965	2.50821
3.48967	1.75647
3.48585	1.79112
3.63769	2.33622
3.62406	1.89959
3.53722	2.50064
3.84821	2.19305
3.58823	1.75945
3.72288	1.96602
3.59563	2.26911
3.68136	1.9983
3.67371	1.86913
3.50741	1.78388
3.68072	1.90672
3.88563	1.81129
4.01348	2.3159
3.4525	2.22134
3.93779	1.87692
3.5901	2.11234
3.51872	2.52113
3.93454	1.78516
3.61031	1.92754
3.88996	2.64037
3.7984	2.60926
3.63811	2.17452
3.91818	1.99442
3.69596	1.88624
3.48669	1.81128
3.33832	1.94326
3.38617	1.82793
3.49965	2.07446
3.34706	2.02553
3.37961	2.26766
3.62394	1.82841
3.75865	1.99054
3.76324	2.46539
3.51848	2.31777
5.18176	2.75832
3.78574	2.024
3.9892	1.77859
4.1294	1.88766
3.8618	2.06563
3.4795	1.938
3.38036	1.78354
3.58539	2.05581
3.35358	1.95363
3.43223	1.93406
3.60956	1.8859
3.80241	2.23402
3.74974	2.03475
3.3941	2.28059
3.4302	1.93584
4.15691	2.07979
3.37991	2.13051
4.04579	1.78729
3.85334	1.81071
3.98333	1.87926
3.74944	2.02605
3.8756	2.04037
3.50875	1.87554
3.88997	1.82862
3.66038	2.07412
3.72795	1.83233
3.85657	2.07086
3.79717	1.831
3.63135	1.98332
3.92252	1.8147
3.90326	1.78501
3.64571	1.75375
3.88458	1.94958
3.6601	2.0752
3.7347	1.87903
3.44909	2.84515
3.84163	1.88762
3.49948	2.17071
3.69894	1.90042
3.58139	2.28806
3.66266	1.81143
3.56339	2.08201
3.88544	1.70853
3.69667	1.91275
3.75485	2.13906
3.68949	2.30023
3.71092	1.78615
3.7823	1.72174
3.91523	1.82422
3.95402	1.77211
3.22878	2.29944
3.45043	1.97009
3.64121	2.0156
3.50547	1.89976
3.74687	1.98864
3.58926	2.2604
3.68545	1.68926
3.88534	1.96426
3.75062	2.03271
3.82815	1.94634
3.71505	2.45887
3.91972	1.99119
3.57678	1.69861
3.35812	1.78729
3.32377	2.6241
3.40731	1.94016
3.56341	1.7497
3.9028	2.00004
3.32034	1.75961
3.82764	1.79038
3.84922	2.19116
3.68488	1.88154
3.60443	2.00319
4.35997	1.9731
3.30872	1.96973
3.63694	2.04194
3.35774	1.97185
3.35004	2.1852
3.70959	1.76934
3.62822	2.14102
3.82334	1.68558
3.7052	1.83045
3.41254	2.1671
3.44497	1.74801
3.76526	2.13778
3.36863	1.85538
3.54927	1.93785
3.73777	1.84842
3.74828	1.87765
3.54243	1.75667
3.58539	2.21566
3.48911	1.77041
3.33312	1.93366
3.47711	1.78297
3.66339	2.03975
3.73695	1.93719
3.84531	2.24212
3.55624	1.98157
3.98037	1.7804
3.46952	2.15037
3.50031	1.97071
3.49867	1.8402
3.59333	1.87863
3.37243	1.84511
3.8214	1.84724
3.6285	1.64784
3.37243	1.78121
3.68731	1.86285
3.44989	1.96837
3.57807	1.77385
3.51777	2.1042
3.58594	1.8377
3.86187	2.00488
3.77196	1.88299
3.78832	1.94424
3.2149	1.95752
3.52765	1.8411
3.52738	2.01613
3.60682	2.34487
3.36248	1.88142
3.52484	2.6755
3.61742	1.73431
3.89052	1.84658
3.47346	1.81406
3.81043	1.70125
3.58944	1.84783
3.42161	1.92644
3.26724	2.10323
3.88472	2.06249
3.43879	1.9224
3.47146	1.908
3.39891	1.94374
3.40055	1.90299
3.55914	1.69798
3.5109	2.13605
3.24431	2.01678
3.41145	2.05963
3.38322	2.83212
3.91826	3.03818
3.55694	1.89424
3.27584	2.13856
3.6005	1.89239
4.36955	6.40168
3.3055	1.81103
3.59292	1.95844
3.49696	2.08229
3.48837	1.81129
3.6331	1.87806
3.65718	2.25236
3.38905	2.07592
3.48719	1.93203
3.58072	1.84999
3.83286	1.9486
3.31684	2.02928
3.32159	2.03917
3.44663	2.39957
3.5635	2.01794
3.53134	2.23459
3.53188	1.96132
3.58219	1.80318
3.28519	1.78215
3.43694	1.78627
3.47428	1.82447
3.44149	1.98323
3.79287	1.78436
3.45014	2.12965
3.58783	1.90409
3.6639	1.93942
3.63354	1.91435
3.60133	1.9832
3.4663	1.89451
3.51668	1.86989
3.46941	1.82487
3.42666	2.45282
3.40357	2.24454
3.56962	1.82287
3.50754	1.75422
3.42848	1.95515
3.11641	2.05912
3.85443	1.95919
3.24885	1.87255
3.63583	1.73377
3.53185	1.85013
3.39405	1.88554
3.64619	2.11657
3.53131	1.94908
3.39618	2.34781
3.46526	1.89917
3.71013	2.09856
3.36855	1.90152
3.58779	1.95099
3.44254	1.7854
4.08557	2.10598
3.50046	2.54542
3.36398	2.27886
3.44087	2.54182
3.37784	2.08944
3.3183	1.94969
3.6155	2.04542
3.41105	1.90741
3.40069	2.2145
3.53405	2.17346
3.2516	2.54018
3.50995	2.46433
3.46971	1.95211
3.19422	2.56615
3.10991	1.98092
3.34894	2.3451
3.47222	1.74905
3.51256	1.8133
3.37613	2.18537
3.40993	2.52156
3.67014	2.01028
3.32111	1.89776
3.654	2.01369
3.65327	2.14238
3.41357	2.81421
3.44095	2.07671
3.50265	1.81715
3.54349	2.75305
3.58176	1.79122
3.56068	2.92244
3.62641	2.12756
3.3173	1.83261
3.38665	1.88754
3.44373	2.05739
3.27988	2.03785
3.63503	1.93588
3.20312	2.36669
3.30834	1.73797
3.90993	2.06012
3.6144	1.79116
3.28777	2.22892
3.57803	1.7852
3.22068	2.24596
3.45993	1.92363
3.48706	1.96664
3.35561	2.03643
3.56082	1.74334
3.7577	1.87815
3.42992	1.90134
3.46862	1.86641
3.58684	1.95337
3.53888	1.92854
3.53996	1.95584
3.49935	1.85966
3.30555	2.04477
3.46198	1.80907
3.55899	2.02899
3.72485	2.17624
3.32656	2.41508
3.26845	2.20819
3.80899	1.92044
3.57019	2.44555
3.39631	1.7454
3.66911	2.0073
3.49049	2.73101
3.34619	1.91955
3.28584	1.91604
3.29174	1.97865
3.60554	1.96352
3.57898	1.72908
3.51331	2.24574
3.70835	1.85023
3.52966	2.21426
3.42297	2.50066
3.46698	1.85869
3.43162	1.90578
3.55627	2.00205
4.19594	1.88999
3.34932	1.82163
3.62759	1.85383
3.60613	1.76539
3.49659	1.78469
3.41027	1.7384
3.42517	1.83292
3.70377	1.87339
3.49899	1.75193
3.42133	2.05285
3.20696	2.03877
3.56308	2.70368
3.21953	2.20917
3.34411	2.0444
3.52007	1.69943
3.40312	2.05346
3.53623	1.7366
3.5006	2.02888
3.62618	1.86863
3.14599	1.98224
3.30648	1.77751
3.5613	1.72619
3.50735	1.99463
3.52614	2.01029
3.44082	1.9292
3.68492	1.71846
3.66083	2.14564
3.36364	1.76203
3.74985	1.9743
3.04647	2.28875
3.49674	2.05582
3.23268	2.10866
3.38904	1.76042
3.71214	2.04116
3.38433	1.95246
3.21105	1.75434
3.4546	1.92011
3.74356	2.03564
4.24596	2.59622
3.49268	2.0382
3.32315	1.85883
3.97417	2.25566
3.59905	3.55526
3.68739	2.01685
3.8586	1.84388
3.60782	1.76245
3.66645	1.77541
3.50585	1.91637
3.27879	1.76289
3.42306	1.87915
3.38612	2.02301
3.59169	1.89905
3.34511	1.96854
3.71501	2.08781
3.42027	1.96729
3.43157	1.78568
3.80881	1.76867
3.27619	2.01118
3.54904	1.69229
3.39146	1.99647
3.61591	2.11584
3.53221	1.92508
3.24149	1.82937
3.81219	1.80524
3.76079	2.18308
3.71582	1.89847
3.35306	1.91288
3.37963	1.73375
4.01503	1.88669
3.69609	2.1158
3.4396	2.00179
3.4789	2.02361
3.67169	2.06278
4.03645	5.51637
5.03386	5.33375
4.05039	5.75236
4.63461	7.26458
4.5773	4.24891
4.56266	5.90872
4.43204	5.24184
4.4172	5.16774
3.6982	3.62961
4.0421	5.05125
3.37634	2.22034
3.77054	1.91305
3.66082	1.932
3.42012	1.85846
3.53691	1.74441
3.69555	2.02227
3.66708	1.90357
3.38791	2.61767
3.55744	2.19948
3.28441	2.12646
3.56977	1.89782
3.53936	2.27151
3.67448	1.84596
3.6601	1.96041
3.76609	1.90421
3.46993	1.84103
3.99798	2.34922
3.46664	2.00347
3.3876	1.99134
3.33998	1.88758
3.5509	1.74993
3.34287	1.83106
3.56073	1.87473
3.69249	1.86033
3.49884	1.96513
4.09295	1.76984
3.76089	1.76689
3.75471	1.784
3.44397	1.82352
3.55736	1.73039
3.77702	1.77687
3.60932	2.64051
3.43322	2.31917
3.41459	1.9644
3.88812	1.82302
3.69851	1.87587
3.7247	1.84696
3.8764	2.21615
3.69781	1.78198
3.79047	1.84946
3.51272	1.817
3.50897	1.86776
3.76155	2.04211
3.95818	1.8029
3.55549	2.02314
3.81712	2.02144
4.12379	1.77469
3.48726	2.00994
3.6442	1.96442
4.50025	1.70967
3.67945	2.33502
4.3221	1.87712
3.77604	1.76068
4.26048	1.82179
3.6784	2.01956
3.77434	1.71006
3.84584	1.85788
3.60802	2.09351
4.05386	1.77197
4.17032	1.96673
3.96767	1.84145
3.88182	1.94695
3.97293	1.87146
3.94411	1.80781
3.93574	1.80052
3.86121	1.82958
3.98814	1.86033
3.92316	2.07107
3.46554	2.59162
3.50112	1.91519
4.06225	1.87557
4.17849	1.8168
3.96718	1.7894
3.81457	1.82741
3.60713	1.80479
3.72826	1.65861
3.42639	2.04922
3.9217	1.93846
3.98088	1.87981
3.57407	1.71556
3.80076	2.16075
3.63882	1.69954
3.39572	1.86826
3.8762	1.71784
3.93426	1.70757
3.63366	2.29031
4.36214	1.96468
3.24809	1.799
3.93216	2.10447
3.90243	1.90187
3.63825	1.864
3.98071	2.32508
3.50054	2.02471
3.73933	1.78702
3.81549	1.92572
3.7605	1.91762
3.8472	2.0493
4.04429	1.90223
3.34078	1.88259
3.87711	1.97729
3.70973	2.33399
3.60814	1.97959
3.60619	2.19478
3.34756	1.84048
3.45068	2.17197
3.73784	1.81698
3.45319	2.09396
3.43857	1.84649
3.64304	2.08254
3.81641	1.83647
3.74658	2.00468
3.26927	1.82955
3.60291	2.19201
3.44763	2.01228
3.44607	1.83707
3.74865	1.97943
3.9216	2.15971
3.70241	1.7013
3.69421	2.00921
3.67127	1.95227
3.61735	2.35072
3.66883	1.77166
3.41679	1.79889
3.90256	1.81671
4.24141	2.05147
3.99283	1.74432
3.49344	1.92907
3.55843	1.78706
3.43616	1.88089
3.81463	1.76286
4.08423	2.02785
4.0784	2.20488
3.92298	1.85453
4.16564	1.90513
3.63552	2.20341
4.0892	1.69075
3.4058	1.81002
3.90206	1.73488
3.4809	1.78235
3.81043	1.83105
3.5549	1.69307
4.00142	2.19844
3.63241	2.0188
3.62358	1.98715
3.70982	2.06784
3.73766	1.74568
3.71786	1.98502
3.85868	1.87164
3.79885	1.84737
3.46328	1.76176
3.72078	2.08061
3.55601	1.66427
3.41608	1.94611
3.32084	1.92936
3.42906	1.92115
3.58287	1.78893
3.79243	1.82732
3.52447	1.88666
4.08328	1.9561
4.39452	2.14541
4.30253	1.78719
3.9365	1.88414
3.95069	1.83729
3.15766	1.95354
3.81409	1.72968
3.78456	1.90304
3.55521	1.81295
3.57764	1.7478
3.76718	2.08247
3.80644	1.96072
3.62349	1.94553
4.07099	1.8274
4.28001	1.86538
3.77784	1.71479
3.65716	1.81261
3.91148	1.77556
3.61016	2.074
3.91184	1.94026
3.84191	1.89733
3.65569	1.67551
3.44977	1.90634
3.8998	1.78797
4.03692	1.86942
3.98462	2.10826
3.63188	1.99
3.49031	1.88252
3.66636	1.71754
3.4473	2.00218
3.68493	1.71238
3.73903	1.96693
3.45453	1.7526
3.71353	2.29895
3.62368	1.85744
3.63187	2.02363
3.72332	2.11318
3.69167	1.75948
4.08803	1.86679
3.81645	1.94359
3.74097	2.73648
4.00647	2.30185
3.79886	2.18904
3.86268	1.90467
3.52742	1.99734
4.18693	1.85614
3.5729	1.77673
3.7337	1.63769
3.80459	2.02424
3.62371	1.97676
3.76909	1.95209
3.46625	1.83539
3.73317	1.86843
3.40305	1.83862
3.75747	1.90199
3.78014	2.05386
3.50856	2.13618
3.59354	1.74667
3.72661	2.09341
3.70873	1.84643
3.94059	1.89148
4.04704	1.84197
4.00531	1.78719
3.37628	1.76545
3.67654	1.96153
3.71708	2.00186
4.06029	1.74277
4.10854	1.76749
3.74851	1.78878
3.73673	2.00966
4.01433	1.90619
3.5962	1.79066
3.60827	1.96459
3.96484	1.70413
3.38408	1.91331
3.62915	1.75171
3.79616	2.22778
3.6591	2.5817
3.79433	1.89581
3.68397	1.78839
3.37235	1.76621
3.67691	1.70781
3.34257	2.60484
3.68956	2.17121
4.19326	1.99985
4.27433	2.17987
3.89469	1.74418
3.43382	2.01978
4.16525	1.76581
3.99191	1.85332
4.01084	2.19191
3.68624	1.87138
4.55729	1.71628
4.30757	1.92684
3.60964	1.75242
3.74554	2.19607
4.25871	1.74143
4.17329	1.82219
3.69092	2.67452
3.53611	2.10632
4.0477	1.89079
3.63315	2.09641
3.68496	1.75772
3.54306	1.79683
3.86303	2.03816
3.50725	1.91196
3.5975	1.79015
3.80891	1.82886
3.72378	1.86961
3.63009	2.12841
3.42755	2.0918
3.36539	2.01688
3.58384	1.82265
3.37515	1.8411
3.41697	1.96244
3.6612	1.81238
3.6256	1.71876
3.48041	1.83744
3.20425	1.75133
3.50439	1.77602
3.49691	1.81526
3.51552	1.77806
3.3663	1.87601
3.5163	1.83558
3.1864	1.80354
3.49837	1.8095
3.54569	2.10483
3.24228	1.79764
3.56169	1.87834
3.50999	1.75032
3.45203	1.82724
3.70328	2.31488
3.60611	1.9586
3.5781	1.9619
3.33867	1.84431
3.34763	1.7687
3.86282	1.78972
3.40192	1.96418
3.34789	2.00235
3.42261	1.84082
3.57361	1.94158
3.60976	1.70547
3.65476	1.85946
3.60072	1.95641
3.51646	1.83172
3.54762	2.04658
3.48862	1.75275
3.41292	1.84186
3.52594	1.89587
3.33858	1.93908
3.6003	1.94196
3.51828	1.83766
3.53377	1.99576
3.64985	1.73551
3.33391	1.81166
3.56227	2.02241
3.39733	1.92461
3.54125	1.87216
3.70552	1.92101
3.36616	1.87047
3.41909	1.9273
3.3507	1.87074
3.46132	2.01493
3.51144	1.72684
3.61004	1.793
3.53193	2.05211
3.62295	2.08506
3.95687	2.22793
4.2465	1.95659
3.31644	1.79846
3.33066	1.90637
3.6239	1.76879
3.67181	2.0836
3.57853	1.95352
3.51698	1.84955
3.63913	1.96294
4.12683	1.80401
3.29266	1.75111
3.60364	2.01189
3.40894	1.86665
3.65558	1.97998
3.65282	1.83126
3.62207	2.02045
3.34856	1.98724
3.55724	2.04546
3.6914	1.83716
3.4308	1.76961
3.63121	1.875
3.54244	1.96007
3.65695	2.07625
3.4851	1.86255
3.54587	1.91552
3.38979	1.85611
3.43783	1.75334
3.35185	1.85207
3.49235	2.26827
3.41448	1.78411
3.68294	1.92871
3.63519	1.97358
3.62909	1.84486
3.21689	1.85603
3.49554	1.61712
3.61036	1.80576
3.58207	1.78366
3.82935	1.92099
3.75702	2.04892
3.39549	1.85066
3.43748	1.78873
3.82996	1.84364
3.3951	1.86741
3.48948	1.80958
3.66835	1.62641
3.64634	1.85827
3.25851	1.83195
3.70572	1.92794
3.53552	1.73439
3.79604	1.78279
3.32149	1.8649
3.50051	1.81012
3.57566	2.026
3.67949	1.74546
4.1208	1.82201
4.27441	2.1754
3.83131	1.95014
3.82852	1.86524
4.11754	1.80028
3.48502	1.91304
4.09404	1.72824
3.88087	1.81701
3.70941	1.77811
3.7719	1.83936
3.61896	1.77965
3.38212	1.92407
4.22157	2.48769
4.11309	2.16718
4.02341	2.72504
3.79587	2.5671
3.9656	2.76893
3.64022	2.02098
3.41577	1.91059
4.27421	2.45826
3.76817	2.23181
3.73452	1.96243
3.69046	1.95422
3.70185	2.39785
3.94164	1.83158
4.08855	2.17541
3.87251	2.08889
3.55355	1.85168
3.90199	1.97865
3.7878	1.86081
3.69898	1.84955
4.14007	1.9459
4.31904	2.09124
3.56698	1.95214
4.11941	2.06909
3.71986	1.80987
4.05214	1.86316
4.04251	1.98843
4.04508	2.33708
4.13383	2.11295
4.14078	1.7611
3.73266	1.96636
4.30597	1.79648
3.66709	1.86306
4.01764	1.96517
4.12277	1.84732
3.54076	2.27509
4.22056	2.21856
3.81562	1.97426
3.68848	1.89644
4.00862	2.50502
4.01778	2.06595
4.20949	2.19987
3.77583	2.05487
3.81574	2.04855
3.6758	2.1016
3.98366	2.02391
4.29339	2.03474
3.97423	1.92547
3.89971	2.63983
4	1.78607
4.50461	2.01098
3.62498	1.79617
3.70674	1.79627
3.60359	1.87588
3.82271	1.97807
4.03758	1.91002
3.86419	2.07418
3.81538	2.3071
3.96356	2.01244
4.19401	2.1935
3.97158	1.69541
3.74984	2.2371
4.13798	1.8766
3.69526	2.0229
4.07501	1.79253
3.56769	2.06314
3.4031	2.15324
3.92279	1.83069
4.26454	1.78262
4.07421	1.82519
4.20436	2.08057
3.84947	2.01913
3.94146	1.96645
4.0617	2.15207
4.09479	2.26409
3.63251	1.97719
3.75652	2.01221
3.90354	2.28977
3.73622	2.20634
4.17752	1.90799
3.61745	1.7371
3.91524	2.18443
3.97879	1.81925
4.07985	1.82022
3.83295	1.84272
4.16148	1.97524
4.0448	2.00272
4.58757	1.97326
4.17786	1.9995
4.28238	1.9417
4.04431	1.8671
4.3253	1.8662
4.50199	1.80224
4.12976	1.85369
3.96075	2.11487
4.4616	2.11253
3.83722	2.04399
4.03169	2.46983
4.19232	1.80071
4.50046	2.12822
4.08526	1.85448
4.30194	1.89303
4.08329	2.1058
4.12204	2.18956
3.69324	1.75544
3.98411	1.80453
3.85896	1.80604
4.23791	2.14696
3.5759	2.07098
3.68323	1.87195
4.29192	2.00447
4.35096	1.86443
4.20725	2.03849
3.84752	1.69875
3.67049	1.72604
3.52092	2.16973
3.77108	1.87112
3.68146	1.95006
3.534	2.05647
4.07936	1.75256
4.30734	1.84845
4.29133	1.8749
3.88017	2.03666
4.2489	1.7236
4.01771	2.0428
3.6631	1.8283
3.5386	1.83866
4.11522	1.83082
4.09241	2.04975
3.71299	1.98039
3.93708	1.92207
3.81517	1.91152
3.69268	1.80402
3.58643	2.35795
4.02969	1.92513
3.88833	1.78006
3.64181	1.99839
3.85106	2.45959
3.80011	2.47186
4.58541	2.16796
3.84013	1.88893
4.2742	2.0348
3.80084	2.09099
3.99918	2.15049
3.81142	2.19022
4.42384	1.87914
3.62369	1.78102
3.82229	2.30118
4.35851	2.22088
4.09827	2.11272
3.69962	1.78334
4.70664	1.90967
4.24697	2.05489
3.90232	2.16377
3.81909	1.89673
3.8445	1.79723
3.81118	1.89868
3.56693	1.93774
3.64494	1.68173
3.61538	2.36048
4.49894	4.94634
3.6133	1.83166
4.163	1.70808
3.39871	1.97183
3.60132	1.88367
3.77093	2.29805
3.56874	1.8893
3.54061	1.80818
3.83421	1.87262
4.57047	1.84356
4.56783	2.22954
3.93139	1.76042
3.49392	1.82848
4.07178	1.97008
4.27917	1.82465
3.56387	2.78797
3.36507	2.22954
4.38314	2.93611
3.7446	1.893
3.71576	1.68497
3.74017	1.723
3.49629	2.45191
4.55529	1.92366
3.38559	1.95508
3.62821	1.89629
3.6609	1.86228
3.44905	2.0597
3.50851	1.8349
4.90565	5.00862
4.82452	5.48613
5.37164	6.91046
5.23672	6.72587
5.46594	6.24212
4.75996	6.42446
4.58729	5.40316
5.69206	5.37542
4.88094	6.11626
3.809	1.88852
3.62238	2.09969
3.54704	1.88065
3.55652	1.74884
3.36493	1.87418
3.35661	1.86486
3.69373	1.80121
3.75149	1.90668
3.38933	2.1868
3.60394	1.78739
4.04594	1.81063
3.89022	2.38812
4.14969	2.14787
4.83835	3.94177
3.91626	2.16807
3.8312	1.66999
4.02185	1.83517
3.44628	1.89611
3.88347	1.72635
3.69446	1.83763
3.79735	2.09864
4.42359	4.47637
4.60554	5.39641
4.926	5.39058
4.91108	5.08457
4.73647	4.71655
4.87382	5.3437
5.59768	5.04116
5.26731	5.07384
3.74841	4.44474
3.68167	5.21928
4.55483	5.03671
4.212	5.63994
3.61071	5.22185
3.6604	3.33226
4.29307	4.54981
3.41492	2.05941
4.18324	2.18808
3.8208	1.77479
3.32717	1.92269
3.98162	2.1051
4.15351	1.76544
3.91622	1.91853
3.73114	1.75406
4.53012	2.47756
3.8621	2.33695
3.45745	1.91406
3.6156	1.76223
3.91536	2.00691
3.47558	1.77236
3.40862	1.86002
3.6092	1.7294
3.86304	1.77536
3.58304	1.74082
3.97282	3.70137
3.71803	1.94646
3.45544	1.84711
3.64272	1.98017
3.63681	1.94602
3.66976	2.02242
3.51679	1.72898
3.27017	2.07747
3.47978	1.87187
3.68295	1.76184
3.66963	1.92272
3.45917	2.01874
3.8212	2.33076
3.47086	1.81655
4.14414	1.73033
3.69414	2.12416
3.60594	2.04202
4.38004	1.9119
3.53938	1.91601
4.11171	1.90566
3.77944	2.54994
3.69756	1.87364
3.87201	1.99125
3.41568	1.73634
3.76539	2.02196
3.75802	2.13462
3.79128	2.11922
3.59442	2.00376
3.69774	1.81773
3.69685	2.17626
3.89648	2.00356
3.57735	2.06294
3.71303	1.78273
3.76609	2.22342
3.54085	2.10244
3.22727	2.86268
3.51843	2.28812
3.6506	1.98678
3.99013	2.2832
3.48936	4.62072
3.8617	1.87404
3.37551	1.97638
4.32984	1.86386
3.87035	1.73969
4.4358	2.0248
3.8481	1.83042
3.73003	2.06079
3.69379	1.86613
3.73508	2.18227
3.50578	2.12594
4.02425	2.31749
3.88228	1.69362
3.85454	1.85898
3.444	2.70463
3.55879	1.82402
3.67889	1.76714
3.5418	2.10988
3.39423	1.91156
3.56272	1.95991
3.47801	1.9509
[truncated: 2 more rows]

[truncated: 1 more sheets: Figure 5]
